# Supplementary material for: Earth history events shaped the evolution of uneven biodiversity across tropical moist forests
Source: Proc Natl Acad Sci U S A. 2021 Oct 1;118(40):e2026347118. doi: 10.1073/pnas.2026347118 (PMC8501849; doi:10.1073/pnas.2026347118)
Supplement: Supplementary File [file pnas.2026347118.sd01.csv]

clade	IndomalayanTMF	NeotropicalTMF	AfrotropicalTMF	AllTMF	NonTMF	Total	Pantropical_clade	PDD_clade
accipitriformes	59	72	55	177	74	251	1	1
anseriformes	14	47	20	74	86	160	1	0
apodiformes	33	355	19	404	46	450	1	1
apterygiformes	0	0	0	0	4	4	0	0
bucerotiformes	28	0	32	59	7	66	0	0
caprimulgiformes	22	53	21	96	18	114	1	1
cariamiformes	0	2	0	2	0	2	0	0
casuariiformes	0	0	0	0	4	4	0	0
charadriiformes	57	110	58	197	172	369	1	0
ciconiiformes	8	3	8	18	1	19	1	0
coliiformes	0	0	6	6	0	6	0	0
columbiformes	72	67	28	163	143	306	1	1
coraciiformes	36	21	40	95	56	151	1	0
cuculiformes	46	32	22	99	43	142	1	1
eurypygiformes	0	1	0	1	1	2	0	0
falconiformes	16	25	11	47	16	63	1	1
galliformes	96	81	42	215	73	288	1	1
gaviiformes	0	0	0	0	5	5	0	0
gruiformes	26	53	25	100	56	156	1	1
mesitornithiformes	0	0	0	0	3	3	0	0
musophagiformes	0	0	23	23	0	23	0	0
otidiformes	3	0	14	17	7	24	0	0
passeriformes	1109	2214	1001	4287	1679	5966	1	1
pelecaniformes	33	42	31	86	20	106	1	1
phaethontiformes	2	2	2	3	0	3	1	0
phoenicopteriformes	0	4	2	6	0	6	0	0
piciformes	84	208	86	378	36	414	1	0
podicipediformes	2	10	3	13	6	19	1	0
procellariiformes	3	7	0	10	118	128	0	0
psittaciformes	33	143	16	189	165	354	1	1
pteroclidiformes	3	0	6	8	8	16	0	0
rheiformes	0	2	0	2	0	2	0	0
sphenisciformes	0	1	1	2	16	18	0	0
strigiformes	52	64	31	144	62	206	1	1
suliformes	11	11	8	25	27	52	1	1
tinamiformes	0	44	0	44	3	47	0	0
trogoniformes	12	27	3	42	1	43	1	1
anura	1155	2944	682	4779	1587	6366	1	1
caudata	56	279	0	335	324	659	0	0
gymnophiona	71	95	21	187	12	199	1	1
afrosoricida	0	0	17	17	38	55	0	0
carnivora	81	64	69	209	78	287	1	0
cetartiodactyla	115	73	121	238	90	328	1	0
chiroptera	333	361	203	892	387	1279	1	1
cingulata	0	20	0	20	1	21	0	0
dasyuromorphia	0	0	0	0	77	77	0	0
dermoptera	2	0	0	2	0	2	0	0
didelphimorphia	0	101	0	101	4	105	0	0
diprotodontia	0	0	0	0	139	139	0	0
eulipotyphla	114	54	148	314	170	484	1	0
hyracoidea	0	0	5	5	0	5	0	0
lagomorpha	18	11	11	40	50	90	1	0
macroscelidea	0	0	13	13	6	19	0	0
monotremata	0	0	0	0	5	5	0	0
notoryctemorphia	0	0	0	0	2	2	0	0
paucituberculata	0	6	0	6	1	7	0	0
peramelemorphia	0	0	0	0	19	19	0	0
perissodactyla	5	4	5	14	3	17	1	0
pholidota	4	0	4	8	0	8	0	0
pilosa	0	10	0	10	0	10	0	0
primates	85	160	83	328	121	449	1	1
proboscidea	1	0	1	2	0	2	0	0
rodentia	356	702	312	1366	986	2352	1	1
scandentia	19	0	0	19	1	20	0	0
sirenia	1	2	2	4	0	4	1	0
anguimorpha	26	91	3	120	90	210	1	1
dibamia	18	1	0	19	4	23	0	0
gekkota	390	197	125	708	860	1568	1	1
iguania	188	644	128	960	757	1717	1	1
lacertoidea	24	340	92	456	339	795	1	0
scincoidea	314	70	183	567	1046	1613	1	0
serpentes	787	1170	412	2369	1025	3394	1	1
acanthaceae	3	4	2	7	2	9	1	1
achariaceae	1	0	1	2	0	2	0	0
acoraceae	2	0	0	2	0	2	0	0
akaniaceae	1	0	0	1	1	2	0	0
alismataceae	19	56	12	80	37	117	1	1
alstroemeriaceae	0	195	0	195	59	254	0	0
amaryllidaceae	125	603	309	1037	1190	2227	1	0
anarthriaceae	0	0	0	0	11	11	0	0
ancistrocladaceae	7	0	14	21	0	21	0	0
apocynaceae	351	753	268	1367	402	1769	1	1
aponogetonaceae	10	0	16	26	30	56	0	0
araceae	984	1927	150	3044	298	3342	1	1
araliaceae	498	424	45	967	471	1438	1	1
araucariaceae	6	1	0	7	30	37	0	0
arecaceae	915	798	64	1776	777	2553	1	1
asparagaceae	445	445	1076	1959	975	2934	1	0
asteliaceae	0	0	0	0	37	37	0	0
asteropeiaceae	0	0	0	0	8	8	0	0
balanopaceae	0	0	0	0	9	9	0	0
basellaceae	1	14	1	16	3	19	1	0
bataceae	0	1	0	1	1	2	0	0
begoniaceae	678	598	109	1385	202	1587	1	1
betulaceae	74	5	0	79	122	201	0	0
bignoniaceae	74	628	30	732	131	863	1	1
bixaceae	1	13	6	20	3	23	1	0
blandfordiaceae	0	0	0	0	4	4	0	0
boryaceae	0	0	0	0	12	12	0	0
bromeliaceae	0	3256	2	3257	46	3303	0	0
brunelliaceae	0	60	0	60	0	60	0	0
burmanniaceae	60	56	25	141	23	164	1	1
butomaceae	1	0	0	1	1	2	0	0
buxaceae	0	0	0	0	3	3	0	0
byblidaceae	0	0	0	0	7	7	0	0
cabombaceae	1	6	1	6	0	6	1	0
calycanthaceae	6	0	0	6	4	10	0	0
campanulaceae	172	715	493	1373	994	2367	1	0
campynemataceae	0	0	0	0	4	4	0	0
canellaceae	0	14	4	18	3	21	0	0
cannaceae	0	9	0	9	1	10	0	0
cardiopteridaceae	15	10	4	29	13	42	1	1
caryocaraceae	0	26	0	26	0	26	0	0
casuarinaceae	6	0	0	6	85	91	0	0
celastraceae	0	2	0	2	1	3	0	0
centrolepidaceae	4	0	0	4	31	35	0	0
ceratophyllaceae	3	3	3	4	0	4	1	0
cercidiphyllaceae	1	0	0	1	1	2	0	0
chrysobalanaceae	26	418	63	505	28	533	1	0
clethraceae	18	52	0	70	7	77	0	0
colchicaceae	26	0	94	119	163	282	0	0
columelliaceae	0	5	0	5	0	5	0	0
commelinaceae	169	237	257	648	86	734	1	0
convolvulaceae	349	780	377	1427	455	1882	1	0
coriariaceae	5	1	0	6	10	16	0	0
cornaceae	77	8	3	86	34	120	1	1
corsiaceae	1	1	0	2	25	27	0	0
corynocarpaceae	0	0	0	0	5	5	0	0
costaceae	14	67	37	118	19	137	1	0
ctenolophonaceae	1	0	1	2	0	2	0	0
cunoniaceae	0	0	0	0	3	3	0	0
cupressaceae	39	26	5	70	85	155	1	1
cycadaceae	65	1	1	67	43	110	1	0
cymodoceaceae	6	4	7	11	6	17	1	0
cyperaceae	1242	1296	1096	3413	2309	5722	1	1
daphniphyllaceae	22	0	0	22	6	28	0	0
dasypogonaceae	0	0	0	0	16	16	0	0
degeneriaceae	0	0	0	0	2	2	0	0
didiereaceae	0	0	8	8	13	21	0	0
dioscoreaceae	146	353	46	543	98	641	1	1
dipentodontaceae	4	15	0	19	1	20	0	0
doryanthaceae	0	0	0	0	2	2	0	0
droseraceae	10	30	40	78	118	196	1	0
ebenaceae	316	125	120	560	195	755	1	1
ecdeiocoleaceae	0	0	0	0	3	3	0	0
ephedraceae	15	15	3	32	38	70	1	1
eriocaulaceae	175	788	113	1071	127	1198	1	1
euphorbiaceae	904	2540	1177	4600	1788	6388	1	0
eupomatiaceae	0	0	0	0	3	3	0	0
fagaceae	629	165	0	794	300	1094	0	0
flagellariaceae	1	0	2	2	2	4	0	0
garryaceae	10	6	0	16	9	25	0	0
gnetaceae	30	7	2	39	2	41	1	1
gunneraceae	1	43	1	45	19	64	1	0
haemodoraceae	0	5	9	14	87	101	0	0
hanguanaceae	11	0	0	11	0	11	0	0
heliconiaceae	0	193	0	193	6	199	0	0
helwingiaceae	4	0	0	4	0	4	0	0
hydatellaceae	1	0	0	1	11	12	0	0
hydnoraceae	0	4	5	9	1	10	0	0
hydrocharitaceae	53	19	42	98	31	129	1	0
hypoxidaceae	20	13	97	130	23	153	1	0
iridaceae	54	407	1239	1700	570	2270	1	0
irvingiaceae	1	0	9	10	0	10	0	0
ixioliriaceae	1	0	0	1	3	4	0	0
joinvilleaceae	1	0	0	1	3	4	0	0
juncaceae	90	71	26	178	323	501	1	1
juncaginaceae	2	5	6	10	25	35	0	0
lamiaceae	1505	1602	971	4049	3694	7743	1	1
lecythidaceae	52	220	17	288	42	330	1	1
liliaceae	129	16	0	145	576	721	0	0
lowiaceae	17	0	0	17	0	17	0	0
magnoliaceae	160	76	0	235	12	247	0	0
marantaceae	38	445	45	527	19	546	1	0
mayacaceae	0	5	1	6	0	6	0	0
melanthiaceae	43	32	0	75	102	177	0	0
musaceae	61	0	4	64	16	80	0	0
myrtaceae	788	1997	84	2868	3035	5903	1	1
nartheciaceae	17	2	0	19	17	36	0	0
nothofagaceae	0	1	0	1	41	42	0	0
oleaceae	322	83	61	463	216	679	1	1
opiliaceae	11	10	9	29	4	33	1	1
orobanchaceae	0	0	5	5	6	11	0	0
pandaceae	6	0	10	16	1	17	0	0
pandanaceae	280	0	34	314	661	975	0	0
penaeaceae	12	1	0	13	0	13	0	0
peraceae	7	42	57	106	3	109	1	0
petrosaviaceae	3	0	0	3	1	4	0	0
philesiaceae	0	0	0	0	2	2	0	0
philydraceae	1	0	0	1	5	6	0	0
phrymaceae	1	1	0	2	1	3	0	0
phyllanthaceae	752	322	308	1375	675	2050	1	1
physenaceae	0	0	0	0	2	2	0	0
picrodendraceae	2	8	10	20	76	96	0	0
pinaceae	69	50	0	119	125	244	0	0
plantaginaceae	9	12	8	28	34	62	1	1
poaceae	2663	3223	1739	7337	4131	11468	1	1
podocarpaceae	54	34	8	96	83	179	1	1
pontederiaceae	4	24	4	32	1	33	1	0
posidoniaceae	1	0	0	1	8	9	0	0
potamogetonaceae	36	25	14	60	120	180	0	0
putranjivaceae	97	16	64	177	36	213	1	0
rapateaceae	0	94	1	95	0	95	0	0
restionaceae	1	0	353	354	127	481	0	0
rhizophoraceae	0	2	0	2	0	2	0	0
ripogonaceae	0	0	0	0	6	6	0	0
rubiaceae	3447	4504	2081	10013	3544	13557	1	1
ruppiaceae	2	4	2	4	4	8	1	0
rutaceae	0	0	0	0	2	2	0	0
sapotaceae	318	412	194	923	347	1270	1	1
sarcolaenaceae	0	0	0	0	68	68	0	0
saururaceae	4	1	0	5	1	6	0	0
schisandraceae	37	1	0	38	3	41	0	0
schlegeliaceae	0	37	6	43	0	43	0	0
smilacaceae	135	77	2	213	43	256	1	1
sphaerosepalaceae	0	0	0	0	20	20	0	0
stemonaceae	29	0	0	29	8	37	0	0
stilbaceae	0	0	18	18	10	28	0	0
strelitziaceae	0	1	5	6	1	7	0	0
taxaceae	22	2	0	24	8	32	0	0
tecophilaeaceae	0	1	17	18	9	27	0	0
tetrachondraceae	0	0	0	0	2	2	0	0
thurniaceae	0	3	1	4	0	4	0	0
tofieldiaceae	4	0	0	4	15	19	0	0
torricelliaceae	1	0	0	1	7	8	0	0
triuridaceae	16	19	6	41	9	50	1	1
typhaceae	19	6	4	23	40	63	1	1
velloziaceae	1	242	32	275	11	286	1	0
verbenaceae	11	758	78	842	106	948	1	0
xanthorrhoeaceae	17	3	766	784	438	1222	1	0
xeronemataceae	0	0	0	0	2	2	0	0
xyridaceae	19	270	65	350	44	394	1	0
zamiaceae	0	112	67	179	47	226	0	0
zingiberaceae	1179	62	86	1327	271	1598	1	0
zosteraceae	2	1	1	3	19	22	0	0
zygophyllaceae	2	0	7	9	0	9	0	0
orchidaceae	6127	12908	1663	20684	7005	27689	1	1
