# Supplementary material for: Earth history events shaped the evolution of uneven biodiversity across tropical moist forests
Source: Proc Natl Acad Sci U S A. 2021 Oct 1;118(40):e2026347118. doi: 10.1073/pnas.2026347118 (PMC8501849; doi:10.1073/pnas.2026347118)
Supplement: Supplementary File [file pnas.2026347118.sd02.csv]

x	y	PET	MAT	MAP	amphibian_richness	mammal_richness	bird_richness	squamate_richness	region	PC1	PC2
-9564287	3083893	1729.198879	237.5850171	594.925879	20	92	219	40	neo	0.294487269	-1.620235144
-9454287	3083893	1633.634594	243	612.8869091	16	77	178	37	neo	0.064802682	-1.461436286
-9674287	2973893	1608.547454	153.8206345	472.0213764	15	98	200	48	neo	-1.5894459	-1.691969753
-9564287	2973893	1759.909815	244	709.2051264	25	118	284	45	neo	0.532824506	-1.521914644
-9454287	2973893	1644.561231	240	733.3788171	14	98	198	34	neo	0.074050729	-1.339221619
-9674287	2863893	1725.881509	189.2856	503.5652487	15	96	181	42	neo	-0.569300546	-1.776837228
-9564287	2863893	1724.724875	246.7252605	1141.596021	27	129	308	45	neo	0.544702433	-0.965571388
-9454287	2863893	1428.178233	224.9777546	1123.579279	17	110	232	32	neo	-0.848587521	-0.602414605
-7914287	2863893	1500.83086	247.5806287	1438.949939	13	46	100	41	neo	-0.147578415	-0.308877524
-7804287	2863893	1586.507303	252	1384.928891	12	46	105	17	neo	0.211104761	-0.485042893
-9674287	2753893	1773.752466	182.48688	678.0050578	15	97	173	26	neo	-0.488736235	-1.646853448
-9564287	2753893	1640.864417	248.5749826	1262.465373	30	134	321	25	neo	0.313696585	-0.706794129
-9454287	2753893	1447.022724	246.7813344	1057.094145	24	121	279	30	neo	-0.420539078	-0.681390835
-8134287	2753893	1496.177196	259.3208199	1427.430918	19	53	135	29	neo	0.037075171	-0.302658106
-7804287	2753893	1602.133807	255	1194.563163	17	55	143	27	neo	0.278899859	-0.725426754
-7694287	2753893	1527.329338	246.1103514	1266.466102	17	55	142	40	neo	-0.116320283	-0.548417374
-7584287	2753893	1577.701696	255	1393.941418	14	55	142	30	neo	0.23459924	-0.458998305
-9674287	2643893	1598.775443	157.4431396	585.2652165	15	95	187	29	neo	-1.537985583	-1.542211424
-9564287	2643893	1652.222508	180.1236752	1555.728292	34	132	309	39	neo	-0.772367201	-0.457364043
-9454287	2643893	1556.864431	237.7932021	1220.719831	36	137	328	38	neo	-0.1680259	-0.65191875
-8464287	2643893	1694.865006	256	1117.124359	16	100	240	60	neo	0.598020937	-0.942513439
-7474287	2643893	1581.591582	254.4445096	1334.849419	15	54	141	32	neo	0.226672389	-0.533970535
-7364287	2643893	1516.607348	257.5966993	1017.515124	14	54	136	18	neo	-0.003535219	-0.811297052
-9564287	2533893	1580.825741	162.4635453	412.5226158	36	123	275	26	neo	-1.54662642	-1.713462525
-9454287	2533893	1478.673047	198.0546081	1862.392123	46	150	342	46	neo	-0.995654716	0.160081907
-9344287	2533893	1569.160087	253.8309858	1444.680338	38	149	300	48	neo	0.195181806	-0.389312446
-8574287	2533893	1863.767637	259	1127.240113	15	96	231	56	neo	1.229390272	-1.160120938
-8464287	2533893	1701.304216	256	1160.476454	17	101	252	66	neo	0.628572072	-0.900779788
-7364287	2533893	1610.03752	242.3315033	1696.054223	25	55	139	51	neo	0.185760596	-0.165183152
-7254287	2533893	1476.392927	239.8344308	1052.969246	24	55	144	63	neo	-0.440942808	-0.734529651
-9454287	2423893	1508.779752	139.552469	805.148909	46	149	300	39	neo	-2.111533696	-1.181672099
-9344287	2423893	1552.193853	223.6576604	1257.706895	63	167	368	60	neo	-0.420934269	-0.618258957
-8684287	2423893	1816.375149	257	1161.801646	16	106	255	44	neo	1.039584714	-1.056709288
-8574287	2423893	1747.95534	253	1065.199575	17	94	254	54	neo	0.717507945	-1.079692367
-8464287	2423893	1625.446755	260	1341.34313	18	107	257	62	neo	0.473890856	-0.580565501
-6924287	2423893	1668.308808	226.2541013	1442.232276	21	46	141	44	neo	0.057288373	-0.559958548
-6814287	2423893	1617.372381	247.9208447	1441.909664	23	47	146	35	neo	0.257385497	-0.465670598
-9454287	2313893	1777.905755	193.1407615	819.4406293	30	135	275	33	neo	-0.262630615	-1.47544081
-9344287	2313893	1709.027894	243.1842336	2111.957459	60	163	405	40	neo	0.620842587	0.184861383
-9234287	2313893	1580.697542	259	1587.804965	49	160	377	69	neo	0.352108106	-0.232297154
-9014287	2313893	1629.5968	262	1817.053491	21	136	267	0	neo	0.616267484	-0.02868648
-8904287	2313893	1607.268571	264.8812431	1673.304213	20	133	259	48	neo	0.561403295	-0.162470604
-8794287	2313893	1770.850892	264.1115412	1334.894707	20	129	288	47	neo	1.040852835	-0.78386661
-8684287	2313893	1743.469886	250	1260.384838	20	105	272	48	neo	0.688757301	-0.849038213
-8574287	2313893	1630.172575	253.4053452	1150.675091	20	119	267	61	neo	0.338587021	-0.81710807
-7474287	2313893	1312.914873	262.2045531	1866.964616	17	49	144	33	neo	-0.45324071	0.466301497
-7144287	2313893	1362.540597	243.5377209	1278.099609	33	47	136	45	neo	-0.721958111	-0.31060778
-7034287	2313893	1655.971906	270.9652516	1350.460458	30	46	137	49	neo	0.76950856	-0.599617978
-6924287	2313893	1797.368008	264.008584	858.5322245	30	46	149	76	neo	1.035986453	-1.376634883
-6814287	2313893	1670.403181	258.8812431	777.995078	27	47	146	52	neo	0.497405221	-1.301442255
-6704287	2313893	1593.966398	261.8812431	1455.584239	14	47	132	25	neo	0.421234139	-0.401687319
-6374287	2313893	1439.740412	268	1681.378723	21	41	159	37	neo	0.044027059	0.081384517
-9344287	2203893	1733.20838	219.4471699	560.6992417	51	159	322	63	neo	-0.011904311	-1.686191621
-9234287	2203893	1691.547353	253.8899928	2283.149289	55	168	437	34	neo	0.779726317	0.420888347
-9124287	2203893	1626.501326	258.2978478	2869.510314	35	157	372	54	neo	0.748872157	1.200033097
-9014287	2203893	1690.039375	262	2746.725503	37	158	404	72	neo	1.005929248	0.973297644
-8904287	2203893	1729.93748	261.348437	2677.480701	40	162	415	71	neo	1.11747117	0.836733556
-8794287	2203893	1733.198217	259	1914.762146	28	143	371	56	neo	0.93792447	-0.060804965
-8684287	2203893	1504.894667	244.5959671	1326.066839	23	125	303	55	neo	-0.207466497	-0.449626957
-8574287	2203893	1507.568605	257.3606108	1640.783429	29	129	315	67	neo	0.084154174	-0.071505394
-9234287	2093893	1647.343757	210.887732	1270.683669	46	169	405	48	neo	-0.313647611	-0.748672349
-9124287	2093893	1627.699576	241.6516895	1276.381969	41	178	413	83	neo	0.15180696	-0.680217575
-9014287	2093893	1710.706748	222.9794456	1135.412877	47	185	446	71	neo	0.085298584	-0.980272396
-8904287	2093893	1407.757924	153.4209264	1525.189864	39	166	398	38	neo	-2.075642759	-0.186204593
-8794287	2093893	1646.394207	221.5389574	3114.981437	41	166	422	61	neo	0.230131079	1.417682154
-8684287	2093893	1463.611037	249	1796.231517	30	143	351	82	neo	-0.180003728	0.161114191
-8574287	2093893	1333.320569	211.9839006	2597.031804	34	143	333	88	neo	-1.107424094	1.233762668
-9014287	1983893	1922.42057	278	1811.329709	33	159	340	59	neo	1.892855806	-0.420914296
-8904287	1983893	1876.141803	245	1281.206529	49	176	367	64	neo	1.060131228	-1.013240347
-8794287	1983893	1521.516674	164.9798588	3818.464103	71	171	421	54	neo	-1.035576512	2.347201571
-8684287	1983893	1508.188225	246	2362.815536	54	160	411	89	neo	0.032111979	0.75771276
-8574287	1983893	1422.893365	258	2305.424367	59	168	407	85	neo	-0.063520077	0.821824475
-8464287	1983893	1653.165598	263	2127.051072	45	171	385	107	neo	0.775151383	0.301846208
-8354287	1983893	1587.624559	217.5083424	2577.573776	40	158	331	91	neo	-0.146238774	0.866769545
-8244287	1983893	1568.557822	246.4685012	2784.451844	42	156	338	63	neo	0.329623761	1.167248374
-8134287	1983893	1376.150108	266	3155.058604	30	141	310	61	neo	0.082090493	1.887140488
-8904287	1873893	1895.387055	273	2450.792491	40	159	320	69	neo	1.839895724	0.357207848
-8794287	1873893	1220.516419	122.7987377	2392.728605	71	163	377	51	neo	-3.074199636	1.050068579
-8684287	1873893	1555.288476	216.5573723	1289.411415	56	165	397	58	neo	-0.526782878	-0.593527526
-8574287	1873893	1547.490645	198.965216	1656.158583	63	166	402	58	neo	-0.785198672	-0.174499161
-8464287	1873893	1809.736576	248.5699442	1358.741217	51	171	392	67	neo	0.910002652	-0.827168939
-8354287	1873893	1587.111824	223.5776444	1254.666566	46	165	392	53	neo	-0.303516176	-0.670026909
-8244287	1873893	1623.830084	233.4396059	1777.624488	51	157	392	64	neo	0.095354156	-0.099006374
-8134287	1873893	1385.571877	251.5354437	3467.99801	38	137	343	73	neo	-0.07400006	2.223150202
-8794287	1763893	1754.067902	277	2281.94403	35	116	231	63	neo	1.392540946	0.359394296
-8684287	1763893	1626.093291	251.2647229	1463.80035	36	151	295	79	neo	0.349286251	-0.448361212
-8574287	1763893	1803.424982	257.8280565	1275.00012	41	149	301	69	neo	1.031889379	-0.905777769
-8464287	1763893	1826.002075	255.7578527	1099.100754	36	158	321	54	neo	1.038701569	-1.144577137
-8354287	1763893	1623.573627	232.0594282	895.3978586	34	157	373	49	neo	-0.103013106	-1.130117113
-8244287	1763893	1615.062647	236.2841206	1666.815111	46	148	407	56	neo	0.092708783	-0.213069306
-8134287	1763893	1467.325112	254.2057604	2610.656526	41	129	353	77	neo	0.082935484	1.112626318
-8354287	1653893	1711.121129	259.6405672	1229.64654	26	160	335	63	neo	0.738652185	-0.829452451
-8244287	1653893	1593.399099	246.9698056	2439.28545	44	156	415	74	neo	0.355289547	0.730629603
-8134287	1653893	1479.215298	257	2397.233935	40	133	351	75	neo	0.129861485	0.850243612
-8354287	1543893	1741.052073	272.8265903	1290.541495	18	151	235	65	neo	1.08079719	-0.784734196
-8244287	1543893	1613.031163	251.7392672	1468.519114	38	161	390	62	neo	0.313748865	-0.424313009
-8134287	1543893	1497.607774	260	2661.908201	39	144	355	76	neo	0.296678313	1.137258397
-8244287	1433893	1679.747099	265	1759.769729	60	180	436	64	neo	0.828307668	-0.161296288
-8134287	1433893	1487.030449	252.7254727	3045.375523	62	163	402	80	neo	0.210305462	1.591283416
-7144287	1433893	1671.437794	261.4085643	1497.915361	39	184	427	64	neo	0.686306239	-0.459584659
-7034287	1433893	1756.344541	271	992.716488	30	195	477	61	neo	1.042910978	-1.155553268
-8244287	1323893	1766.095075	269.9041621	1770.556255	58	154	411	76	neo	1.210418576	-0.262184027
-8134287	1323893	1575.77366	254.5437173	3230.584849	113	211	566	120	neo	0.581622658	1.68723103
-7254287	1323893	1721.730859	272	1223.475058	29	176	349	71	neo	0.987248689	-0.837329283
-7144287	1323893	1844.830517	268.7437516	1424.067909	37	178	471	86	neo	1.39140132	-0.776505551
-7034287	1323893	1110.456421	102.2544234	1363.905695	40	202	579	74	neo	-4.007980512	-0.022465249
-6924287	1323893	1636.869729	281.7800257	669.8251306	27	205	437	59	neo	0.757068893	-1.355650913
-6814287	1323893	1497.271016	256.0730915	909.2017984	28	188	383	58	neo	-0.117296151	-0.912809478
-6704287	1323893	1607.926449	241.2782321	518.8897499	38	191	463	61	neo	-0.071351896	-1.537677346
-6594287	1323893	1626.416042	252.0288526	1177.152669	43	211	503	68	neo	0.307171896	-0.782574361
-6484287	1323893	1257.706686	156.8971974	995.3212961	46	176	437	82	neo	-2.632962694	-0.594026453
-6374287	1323893	1704.840751	272	1534.785013	35	174	401	62	neo	0.990768361	-0.450627756
-6154287	1323893	1534.928963	252.9162221	872.9727894	28	175	389	68	neo	-0.050199709	-1.010571454
-8134287	1213893	1749.64089	268.0971465	2667.459002	89	200	505	105	neo	1.29946922	0.805494528
-8024287	1213893	1504.648096	222.2100223	3332.75814	142	209	561	115	neo	-0.200099277	1.868043353
-7254287	1213893	1752.661724	256.1982073	1355.609769	28	178	356	73	neo	0.846016281	-0.743545965
-7144287	1213893	1807.827756	268	1576.087436	33	176	424	76	neo	1.281945343	-0.548876495
-7034287	1213893	1752.455106	245.5401273	2500.915753	36	204	546	65	neo	0.886597699	0.581731511
-6814287	1213893	1688.521406	275.2243127	1162.656736	53	212	535	68	neo	0.917427247	-0.858915149
-6704287	1213893	1582.973282	230.4609054	1582.64847	44	200	547	70	neo	-0.134191039	-0.273668607
-6594287	1213893	1781.89192	270	1154.680554	37	193	449	67	neo	1.144869888	-1.00281879
-6484287	1213893	1788.639459	260.8504005	1169.505561	39	188	420	73	neo	1.012784114	-1.005140591
-6374287	1213893	1778.480653	268.520278	859.1986716	34	184	387	69	neo	1.049481873	-1.344731109
-6264287	1213893	1818.092843	278	874.6630671	29	179	356	77	neo	1.351755895	-1.370575839
-6154287	1213893	1684.138881	254	991.4354093	33	182	404	81	neo	0.502051313	-1.076715499
-6044287	1213893	1724.790616	259	1399.362897	40	187	422	77	neo	0.807731408	-0.650890648
-5934287	1213893	1517.778482	261	1780.486818	41	196	408	69	neo	0.209440434	0.081619151
-8024287	1103893	1696.666024	250.7986948	4825.850416	105	190	478	121	neo	1.244291098	3.378678273
-7914287	1103893	1483.757395	212.8136119	2853.382459	113	200	526	119	neo	-0.528227282	1.326610445
-7804287	1103893	1486.285589	242.9755165	3418.435846	75	186	470	103	neo	0.112737856	2.016812741
-7694287	1103893	1522.864244	267	1673.76031	89	187	443	5	neo	0.309485343	-0.043209767
-7584287	1103893	1474.812046	266.1935611	2438.281697	70	187	440	96	neo	0.281720078	0.91460939
-7364287	1103893	1497.228719	261	1716.943713	46	191	399	66	neo	0.126665383	0.035763582
-7254287	1103893	1721.38541	266	1687.750384	37	174	402	85	neo	0.97378779	-0.301633641
-7144287	1103893	1729.136696	243.3113523	2545.063657	37	177	436	78	neo	0.77704567	0.662894052
-7034287	1103893	1770.336622	262.1414459	2579.194192	41	205	549	62	neo	1.249967847	0.667206394
-6924287	1103893	1836.006859	273	1654.800689	55	222	583	67	neo	1.480178423	-0.490183079
-6814287	1103893	1522.977535	196.9084353	2269.276182	68	219	616	71	neo	-0.783876286	0.572716147
-6704287	1103893	1736.535937	269	1474.944583	41	193	491	67	neo	1.035538535	-0.567557861
-6044287	1103893	1631.500582	261.236151	1167.851718	47	184	455	84	neo	0.48180056	-0.790047148
-5934287	1103893	1551.37644	257	1655.348698	49	202	457	84	neo	0.230587821	-0.115290546
-7804287	993893	1663.49164	247.3487088	2316.864512	57	175	425	76	neo	0.577415462	0.491533404
-7474287	993893	1508.849723	248.5294264	2713.863748	87	215	492	113	neo	0.147169894	1.169467883
-7364287	993893	1621.515428	253.4999238	1922.998739	85	203	516	92	neo	0.462632115	0.096537229
-7254287	993893	1761.641555	263	2873.505562	66	180	517	83	neo	1.292997095	1.023737569
-7144287	993893	1696.01299	256.2352868	2032.221166	52	179	489	84	neo	0.786126288	0.12444858
-7034287	993893	1311.679702	166.6458429	2782.479167	56	203	588	74	neo	-1.928221482	1.428903195
-6924287	993893	1605.0344	231.1789557	2303.582349	66	221	632	66	neo	0.095549248	0.53834855
-6814287	993893	1709.572229	263	1755.30342	59	208	565	69	neo	0.894859279	-0.209876612
-6374287	993893	1710.839801	275	1437.27879	37	179	436	82	neo	1.043920397	-0.569338192
-6264287	993893	1726.607535	271	1370.237778	38	184	479	85	neo	1.015533926	-0.67384979
-6154287	993893	1709.273826	268.1417294	1079.87545	40	189	513	85	neo	0.849730018	-0.992152012
-6044287	993893	1644.226165	253.1797236	1181.107622	51	191	525	92	neo	0.388733924	-0.80120643
-5934287	993893	1585.084555	237.427407	1179.325106	59	205	533	95	neo	-0.085997014	-0.739552172
-5824287	993893	1503.928058	247.3498544	2242.416136	60	207	504	94	neo	0.017168218	0.624554819
-5714287	993893	1432.259348	258	2520.3525	55	199	486	91	neo	0.01080954	1.059820952
-7474287	883893	1550.737062	249.8027841	3509.968992	81	194	422	84	neo	0.469093858	2.042539482
-7364287	883893	1539.549171	202.1474154	2403.538911	124	196	596	91	neo	-0.610271505	0.712526342
-7254287	883893	1421.207054	173.4172431	4183.036005	96	198	619	111	neo	-1.1610477	2.920584281
-7144287	883893	1742.742606	267.9359442	3158.451399	72	185	526	95	neo	1.369736175	1.388002336
-7034287	883893	1196.50024	146.2627785	1063.606884	70	200	611	74	neo	-3.012541728	-0.441951969
-6924287	883893	1729.576588	259	2545.279517	56	219	618	67	neo	1.049642879	0.680249157
-6484287	883893	1724.68628	269.9993788	1949.758893	40	183	454	90	neo	1.105741632	0.00419842
-6374287	883893	1742.134833	262	2006.514061	44	193	557	91	neo	1.038372187	0.03737453
-6264287	883893	1739.832587	263.3966392	1917.452862	41	191	572	93	neo	1.03709983	-0.061845217
-6154287	883893	1706.740314	255.923195	1864.230685	38	191	567	98	neo	0.784350557	-0.086800583
-6044287	883893	1647.938009	248.0586674	1845.041481	50	193	567	104	neo	0.443629974	-0.037030689
-5934287	883893	1706.974278	250.153192	1710.022533	64	198	567	106	neo	0.655110866	-0.273657975
-5824287	883893	1573.209475	248	2069.610224	67	197	546	113	neo	0.231289705	0.328063666
-5714287	883893	1425.671578	247	2546.43636	63	192	546	107	neo	-0.196628226	1.086934342
-7364287	773893	1694.754098	235.4480369	3600.402581	145	192	559	79	neo	0.731342212	1.93340491
-7254287	773893	1398.866465	178.5569874	2665.283185	100	203	580	113	neo	-1.447374064	1.185362811
-7144287	773893	1576.629938	220.4702657	3232.140837	81	197	553	92	neo	-0.003825326	1.649404962
-7034287	773893	875.8418968	75.31883797	2005.094696	76	204	622	74	neo	-5.149383875	1.019025493
-6924287	773893	1698.644972	259	3010.820722	54	207	539	73	neo	1.035505576	1.266353138
-6484287	773893	1741.895494	261.5710518	2023.590924	49	201	548	100	neo	1.033504081	0.057155651
-6374287	773893	1766.822721	251.3802009	2322.0016	44	196	583	110	neo	1.001409653	0.359657205
-6264287	773893	1781.932004	259	2191.603431	38	192	563	109	neo	1.159054954	0.195206877
-6154287	773893	1680.63325	248.973315	2946.495423	37	194	560	112	neo	0.788025559	1.204768017
-6044287	773893	1633.9453	242.5536308	2567.986812	55	202	592	123	neo	0.442967875	0.820003923
-5934287	773893	1725.906394	256.0431666	2284.128187	73	210	611	120	neo	0.934606792	0.377103641
-5824287	773893	1544.505407	235.4913058	2651.020413	78	201	599	120	neo	0.031464404	1.03224226
-5714287	773893	1477.355991	245.7896408	2997.012912	74	203	582	124	neo	0.04787609	1.540330544
-5604287	773893	1483.08003	252.4642136	2248.020159	76	223	566	119	neo	0.035343296	0.66560543
-7364287	663893	1582.441917	179.0294181	6903.347187	149	196	547	88	neo	0.022669656	5.880360586
-7254287	663893	1181.673001	148.9783162	3265.292741	134	211	597	89	neo	-2.582977044	2.151785466
-7144287	663893	991.9139331	83.91325414	1757.571215	88	217	612	85	neo	-4.652720298	0.579784261
-7034287	663893	1464.085844	187.9371483	2691.6152	66	221	638	77	neo	-1.057119582	1.136797422
-6924287	663893	1676.345386	262	2321.885879	51	197	491	90	neo	0.875484342	0.496217112
-6594287	663893	1743.772406	251	2587.704298	37	175	440	109	neo	0.968319663	0.701178687
-6484287	663893	1767.23252	250.9986813	2368.99122	48	202	562	111	neo	1.005468246	0.413517116
-6374287	663893	1896.071732	263	2449.061371	40	202	577	118	neo	1.6691276	0.342955187
-6264287	663893	1723.038172	235.7355254	2275.546424	39	201	558	117	neo	0.572257795	0.348115317
-6154287	663893	1688.425224	246	3539.054917	36	197	544	120	neo	0.879931142	1.882422366
-6044287	663893	1666.112372	246.2568739	3106.269404	47	200	573	124	neo	0.722888807	1.408235418
-5934287	663893	1528.078708	209.8555747	2565.59996	69	210	610	131	neo	-0.48442313	0.926226529
-5824287	663893	1476.880741	203.0112018	1668.07489	104	214	624	131	neo	-0.954395675	-0.058697495
-5714287	663893	1500.564598	229.2928712	4375.875004	105	209	594	134	neo	0.113619526	3.099395502
-5604287	663893	1613.710224	252.4642136	2352.988659	88	202	561	129	neo	0.50268231	0.608093981
-5494287	663893	1608.063792	256	2161.209378	86	199	565	126	neo	0.506714951	0.395985799
-5384287	663893	1568.754012	261.0782449	2126.820334	86	195	567	128	neo	0.453266071	0.415754291
-5274287	663893	1559.112279	260	2432.6345	90	211	573	123	neo	0.461860526	0.78483231
-5164287	663893	1515.362611	257.4205943	2360.809592	95	218	579	107	neo	0.253561335	0.758374012
-7364287	553893	1440.638263	177.5947389	2109.395429	144	205	626	90	neo	-1.430576899	0.477761287
-7254287	553893	1616.508525	233.9851757	1522.13956	83	210	559	79	neo	0.029458368	-0.386550661
-7144287	553893	1011.516741	107.8933027	1477.149618	72	227	699	91	neo	-4.226584585	0.25247144
-7034287	553893	1662.351598	262	3052.254017	65	220	628	101	neo	0.9713893	1.368132665
-6924287	553893	1669.294785	254.2315376	2121.272065	46	183	411	103	neo	0.677674778	0.262970655
-6814287	553893	1652.884765	248	2596.339849	41	168	355	104	neo	0.607406483	0.833146215
-6704287	553893	1664.211623	244	2741.653319	39	164	373	109	neo	0.605631721	0.982656991
-6594287	553893	1711.027513	245	2777.304951	42	170	452	122	neo	0.790008576	0.960877718
-6484287	553893	1750.985131	228.9377844	4092.442713	52	203	539	120	neo	0.907988903	2.422956181
-6374287	553893	1849.290676	256.9851757	2936.450015	49	204	557	127	neo	1.501177405	0.969619882
-6264287	553893	1553.644477	199.1720991	3047.813926	47	203	540	128	neo	-0.486667848	1.441862783
-6154287	553893	1695.409318	239.437598	2787.788777	43	200	519	128	neo	0.642566186	0.988364582
-6044287	553893	1714.723687	242.7673498	2783.033923	42	201	549	127	neo	0.765201747	0.959950926
-5934287	553893	1716.318309	250.0006399	2072.154964	61	207	602	137	neo	0.755703439	0.136042004
-5824287	553893	1619.772121	244.4764255	1181.398099	80	207	620	138	neo	0.154806987	-0.776985997
-5714287	553893	1557.894021	237.3660349	1725.953344	87	209	575	135	neo	-0.072442288	-0.064013368
-5604287	553893	1629.660017	253.0079426	2381.398932	88	201	543	134	neo	0.57220704	0.61988971
-5494287	553893	1598.472543	248.4615623	2616.414803	89	195	510	136	neo	0.433274288	0.932100426
-5384287	553893	1592.408789	256.0919092	2269.218673	89	192	502	135	neo	0.47603099	0.543756681
-5274287	553893	1522.774477	253.3060077	2526.575503	91	191	509	133	neo	0.240445479	0.937027639
-5164287	553893	1541.80965	256	2582.146381	100	191	554	121	neo	0.363016104	0.978705068
-5054287	553893	1532.111631	254.5391536	3753.644461	103	214	598	109	neo	0.535197103	2.358023181
-7364287	443893	1691.013457	224	1314.994517	141	214	692	71	neo	0.070937429	-0.742334034
-7254287	443893	1797.296906	252.0909902	2005.602166	56	217	566	81	neo	1.055618003	-0.050906704
-7144287	443893	1568.080637	229.7146188	2850.688557	68	230	686	98	neo	0.05157472	1.226318579
-7034287	443893	1634.548873	253.0186624	3693.161024	60	206	552	103	neo	0.847298226	2.144506856
-6924287	443893	1652.563148	245.2406701	3216.926562	46	179	405	109	neo	0.680781831	1.554944103
-6814287	443893	1650.124533	244.6914587	2631.416474	45	170	368	112	neo	0.547710906	0.874164268
-6704287	443893	1664.322797	239.5810154	3234.965867	50	167	383	124	neo	0.626762466	1.553405801
-6594287	443893	1706.819691	241.7989273	2928.457884	55	171	445	129	neo	0.750066654	1.139519145
-6484287	443893	1798.960896	244.6939543	3416.732377	67	196	512	126	neo	1.211257536	1.585795214
-6374287	443893	1811.827846	249.8859039	3050.164481	64	200	541	132	neo	1.272805405	1.14599181
-6264287	443893	1636.958416	217.5316446	2016.36777	64	199	520	131	neo	-0.087603365	0.143649035
-6154287	443893	1688.8549	233.9351353	2486.266232	51	196	484	132	neo	0.465741161	0.639191826
-6044287	443893	1707.883693	240.9717737	3106.757251	50	196	489	138	neo	0.774508262	1.345264558
-5934287	443893	1771.333295	268.2056788	1819.728957	64	199	536	138	neo	1.208664222	-0.213917335
-5824287	443893	1707.751692	274	1648.754677	74	199	562	141	neo	1.057707988	-0.319334847
-5714287	443893	1647.45804	261	1379.602833	82	205	549	134	neo	0.573963877	-0.565111278
-5604287	443893	1652.100609	254.856771	2053.934174	85	199	519	134	neo	0.616429017	0.208765747
-5494287	443893	1629.828008	250.7209409	1972.523177	91	193	473	134	neo	0.452791858	0.139757391
-5384287	443893	1614.826726	254.3385026	2424.994868	89	191	464	137	neo	0.553054616	0.692730415
-5274287	443893	1593.047888	258	2369.317851	94	186	468	136	neo	0.530884276	0.661884857
-5164287	443893	1562.260927	254.4263741	2050.36629	100	182	497	130	neo	0.301091954	0.327943208
-5054287	443893	1603.183231	252	2705.164757	102	192	559	124	neo	0.527983463	1.033207951
-4944287	443893	1608.860078	262	3304.578919	87	206	539	96	neo	0.838143863	1.736424081
-7474287	333893	1626.949256	257.6446823	6741.574392	75	196	548	83	neo	1.501242304	5.718903631
-7364287	333893	1039.672606	113.3257204	1543.874224	106	219	677	67	neo	-4.023319822	0.297689524
-7254287	333893	1217.536095	159.0150167	1426.35534	71	232	713	81	neo	-2.648894501	-0.033081003
-7144287	333893	1726.94713	247.6948149	2377.522553	65	225	648	106	neo	0.812314647	0.475273549
-7034287	333893	1697.197175	244.659588	3157.212746	56	194	505	125	neo	0.811611455	1.423058347
-6924287	333893	1659.207052	242.4580265	3350.739809	50	175	429	122	neo	0.681762669	1.698858384
-6814287	333893	1641.794681	240	3186.542885	52	170	412	131	neo	0.547437386	1.528401144
-6704287	333893	1672.157388	240.4210182	2948.038834	58	171	415	133	neo	0.611590053	1.208598415
-6594287	333893	1757.090654	241.2438207	3224.526931	63	173	438	131	neo	0.970647408	1.415232026
-6484287	333893	1882.870301	244	3425.793299	74	191	488	129	neo	1.487972452	1.479934979
-6374287	333893	1837.959839	247	3187.505735	69	194	516	131	neo	1.339334443	1.267047154
-6264287	333893	1751.710995	253	2304.903842	67	197	490	133	neo	0.97435619	0.36235471
-6154287	333893	1600.030168	213.3966453	2415.783779	61	197	451	136	neo	-0.206700584	0.656156553
-6044287	333893	1726.340301	248.2331154	1901.149882	63	192	433	141	neo	0.725777234	-0.07939711
-5934287	333893	1750.638825	262.7079887	1930.079144	71	194	487	146	neo	1.064638275	-0.062777246
-5824287	333893	1711.418333	265.3051851	1668.856355	76	195	513	143	neo	0.923983192	-0.310736846
-5714287	333893	1663.063637	255.799433	1562.869376	79	200	513	136	neo	0.573548017	-0.378547011
-5604287	333893	1658.004844	248	1971.292063	79	194	485	137	neo	0.501888446	0.096411902
-5494287	333893	1690.925506	254.3051851	1925.844096	87	192	455	138	neo	0.714446207	0.00509811
-5384287	333893	1623.614525	247.9473693	2293.305598	90	192	444	137	neo	0.446765134	0.519670323
-5274287	333893	1607.553228	250.5777151	2816.177318	94	188	441	138	neo	0.540203836	1.155174606
-5164287	333893	1597.527074	255.3077238	2117.38116	98	182	456	135	neo	0.450098677	0.358562584
-5054287	333893	1606.776589	253	2511.761068	98	184	511	129	neo	0.519480608	0.803605586
-4944287	333893	1586.216491	257	3310.886278	88	194	540	115	neo	0.675573265	1.769353487
-7584287	223893	1256.867332	255	3840.54215	62	155	392	51	neo	-0.380910904	2.839363782
-7474287	223893	1531.805556	207.5810652	2180.727289	96	221	688	54	neo	-0.586728854	0.469224105
-7364287	223893	1203.356192	139.7507895	1661.033566	101	230	759	70	neo	-2.984015976	0.238679981
-7254287	223893	1649.093386	248.1505418	3472.84803	91	237	763	105	neo	0.769562739	1.86177249
-7144287	223893	1681.044321	243.733442	2746.996877	65	207	564	119	neo	0.659636123	0.965393181
-7034287	223893	1661.108786	240.0269899	3017.442343	58	186	475	128	neo	0.580663179	1.30440347
-6924287	223893	1639.441896	240	3036.811308	56	174	444	132	neo	0.509921166	1.356848272
-6814287	223893	1629.571094	240	3147.207374	60	169	443	136	neo	0.49789765	1.49932919
-6704287	223893	1652.472706	241	3031.449487	66	174	445	133	neo	0.57070039	1.333757007
-6594287	223893	1748.091657	242	3491.389135	67	172	441	135	neo	1.005465967	1.740022557
-6484287	223893	1908.281556	244	3243.53224	77	190	476	136	neo	1.538990279	1.232139465
-6374287	223893	1817.929267	248	2907.900584	76	195	502	132	neo	1.233084937	0.969375192
-6264287	223893	1656.916859	227	2392.446322	72	196	473	132	neo	0.218248279	0.565859639
-6154287	223893	1739.781038	255	1991.282006	71	195	428	136	neo	0.906387513	0.01493538
-6044287	223893	1736.965506	253.763849	1667.311714	72	186	397	145	neo	0.811637448	-0.360780318
-5934287	223893	1745.983796	262	1801.260486	75	188	437	148	neo	1.011134125	-0.207542435
-5824287	223893	1710.257379	259.5556113	1859.684533	77	186	459	146	neo	0.858238794	-0.092855107
-5714287	223893	1669.787593	250.0989357	1871.461392	78	193	457	138	neo	0.55879226	-0.034001033
-5604287	223893	1687.065153	250.0698835	1940.036123	77	190	444	143	neo	0.630866723	0.022205797
-5494287	223893	1732.883927	254.8494582	1789.348009	80	189	435	146	neo	0.840456687	-0.211464663
-5384287	223893	1724.453903	251.8494582	1834.591625	83	188	427	146	neo	0.768705504	-0.150414615
-5274287	223893	1646.192272	252.9025336	2135.690968	85	185	420	145	neo	0.578554763	0.310145821
-5164287	223893	1601.485028	253.7386015	2028.346792	91	182	430	143	neo	0.418998763	0.24739779
-5054287	223893	1586.514354	254.4992919	2225.864621	91	182	475	139	neo	0.419826855	0.499472112
-4944287	223893	1556.47392	256.3646251	2971.837674	87	181	537	127	neo	0.496160269	1.413827869
-4834287	223893	1519.447191	266	3558.385469	72	200	522	80	neo	0.651467526	2.16047176
-7694287	113893	1328.934209	241.6945285	1056.136316	43	148	380	69	neo	-0.912404939	-0.525486473
-7584287	113893	1434.106405	226.8976008	3065.780906	113	193	589	99	neo	-0.412871845	1.658896524
-7474287	113893	1061.86211	103.0032626	1064.772498	136	237	827	66	neo	-4.220084116	-0.303847489
-7364287	113893	1608.176427	247.844424	3869.864027	125	235	835	106	neo	0.702505134	2.381298055
-7254287	113893	1602.349882	243.2937819	3698.79693	100	225	659	122	neo	0.570290512	2.184489408
-7144287	113893	1619.742201	241	3437.293126	74	191	488	126	neo	0.538661909	1.85264985
-7034287	113893	1624.03102	240.990628	2909.905616	69	181	453	128	neo	0.449361622	1.231058748
-6924287	113893	1613.064716	239	3333.281938	68	177	443	136	neo	0.460803003	1.738173936
-6814287	113893	1603.895529	239.3831975	3110.635636	68	173	447	142	neo	0.392247627	1.49132862
-6704287	113893	1606.183987	241.3955357	3321.639679	73	176	455	137	neo	0.47637079	1.736770815
-6594287	113893	1683.548462	244	3526.520274	71	172	447	139	neo	0.826234619	1.872253657
-6484287	113893	1734.324231	246.0052797	2982.410724	79	188	473	137	neo	0.927407897	1.169341291
-6374287	113893	1500.718722	184.8907857	3521.54439	83	195	497	140	neo	-0.821136551	2.051721142
-6264287	113893	1725.167615	252	2378.718746	80	192	466	138	neo	0.880845269	0.483982445
-6154287	113893	1733.312665	256	2401.354507	78	186	421	140	neo	0.982259295	0.503695983
-6044287	113893	1735.454308	257	1870.82396	75	179	389	144	neo	0.902437077	-0.11746539
-5934287	113893	1730.318539	259.9568334	1978.661477	76	181	399	147	neo	0.957185791	0.01883996
-5824287	113893	1706.495653	259	1936.497762	76	177	408	146	neo	0.850895533	0.001373922
-5714287	113893	1666.012744	247.5337263	2338.618939	78	184	403	144	neo	0.593514517	0.51366334
-5604287	113893	1640.044138	237.958282	2123.622066	77	186	409	148	neo	0.296966562	0.287661641
-5494287	113893	1721.01779	255.7469421	1874.548327	76	182	411	144	neo	0.832156817	-0.094633807
-5384287	113893	1696.336777	251.9456606	2040.774839	75	179	407	145	neo	0.714805766	0.129145653
-5274287	113893	1639.161257	250.730679	2024.942814	77	178	402	147	neo	0.495191878	0.1880985
-5164287	113893	1600.595235	252.6154476	2321.088975	84	179	413	148	neo	0.454170914	0.589101927
-5054287	113893	1574.178259	254.8266262	2503.904245	85	179	465	146	neo	0.438025418	0.841426626
-4944287	113893	1536.039973	258.5471848	2376.054306	86	188	543	130	neo	0.346730262	0.748942146
-4834287	113893	1493.108841	265.8866768	2870.190437	72	200	530	88	neo	0.423993263	1.393251786
-7694287	3893	1485.459681	234.5951007	1890.620856	59	144	422	82	neo	-0.335587334	0.224928866
-7584287	3893	1487.825	150.6553984	1532.51167	133	188	636	98	neo	-1.848198937	-0.29113748
-7474287	3893	1562.764915	223.4686341	1797.718412	174	242	904	87	neo	-0.28176489	-0.002636382
-7364287	3893	1623.634181	243.9014165	4115.937262	134	218	706	122	neo	0.735672412	2.642805807
-7254287	3893	1613.466798	238.4734684	2973.681468	111	207	562	127	neo	0.382302332	1.317229873
-7144287	3893	1597.513212	241	3127.227582	93	196	494	129	neo	0.40162285	1.521319935
-7034287	3893	1599.174996	239.0221694	3395.173326	87	184	449	133	neo	0.425873182	1.82959518
-6924287	3893	1599.878603	241.0392885	3243.053878	83	183	440	136	neo	0.433187515	1.65331895
-6814287	3893	1588.989543	240.5870414	3526.23346	79	180	441	141	neo	0.443877042	1.998399339
-6704287	3893	1584.869282	243	3262.619948	80	178	446	136	neo	0.419590508	1.699061273
-6594287	3893	1630.972115	246.8348399	3531.998386	77	172	443	141	neo	0.696509784	1.954316132
-6484287	3893	1593.55381	247.1771605	2926.287156	79	182	470	141	neo	0.45525564	1.299173402
-6374287	3893	1655.06871	252	1977.063949	79	187	479	150	neo	0.562092085	0.111712141
-6264287	3893	1693.073923	253	2642.484335	79	183	451	148	neo	0.84029651	0.837265263
-6154287	3893	1710.989894	255	2971.982061	78	179	424	147	neo	1.000966058	1.199482555
-6044287	3893	1720.673443	257	2349.507766	76	178	408	147	neo	0.946112655	0.461720178
-5934287	3893	1709.123461	258	2340.328204	77	182	409	151	neo	0.922088588	0.468052463
-5824287	3893	1682.041082	254.1230595	2218.548512	76	178	394	149	neo	0.738532002	0.358839607
-5714287	3893	1669.604841	253.1029707	2033.466414	77	176	383	152	neo	0.641954456	0.158765555
-5604287	3893	1667.937147	248.6661488	1822.43367	75	179	393	152	neo	0.518060831	-0.09030253
-5494287	3893	1695.664379	258.7287708	1966.728249	78	175	397	150	neo	0.815123099	0.051287685
-5384287	3893	1664.611442	250.9298956	2359.047897	79	173	400	152	neo	0.651418975	0.543277053
-5274287	3893	1620.507912	247.9361343	1946.538359	82	173	402	149	neo	0.367695408	0.119125496
-5164287	3893	1616.831307	258.2527627	2575.390443	84	176	422	150	neo	0.657136992	0.869956812
-5054287	3893	1577.664513	255.4995448	2159.77475	86	180	487	144	neo	0.39383862	0.435646241
-4944287	3893	1533.296604	263	2471.535793	82	206	552	137	neo	0.433073457	0.869214301
-4834287	3893	1491.780502	265.0930831	2900.193028	69	197	524	1	neo	0.411645607	1.42921171
-7694287	-106107	1615.904249	245	1645.082538	57	150	450	80	neo	0.241892045	-0.229761258
-7584287	-106107	1267.185175	117.3385171	770.0242998	123	199	699	72	neo	-3.328345883	-0.914755362
-7474287	-106107	1600.925622	241.4898949	4256.692094	179	240	898	113	neo	0.644063188	2.835699857
-7364287	-106107	1632.479938	238.4574304	4333.916141	142	212	618	126	neo	0.714768647	2.878935548
-7254287	-106107	1624.342306	237.1058065	2884.872658	128	208	557	135	neo	0.378381385	1.197021157
-7144287	-106107	1616.747955	241.1170687	3230.986691	107	206	515	132	neo	0.489839443	1.616068107
-7034287	-106107	1601.346638	241	3246.495148	97	192	460	134	neo	0.438205879	1.655268488
-6924287	-106107	1595.195571	241.2947431	3725.997988	92	185	437	139	neo	0.51664374	2.223848218
-6814287	-106107	1589.15444	244	3744.173646	92	180	429	144	neo	0.546302408	2.256446735
-6704287	-106107	1583.277408	245	3600.345814	101	180	428	137	neo	0.515174203	2.097772231
-6594287	-106107	1586.647262	247	3433.321924	87	169	427	142	neo	0.528376185	1.900402359
-6484287	-106107	1577.701125	250	2781.785674	81	172	451	142	neo	0.421376916	1.15551982
-6374287	-106107	1621.100439	252	2141.864054	81	180	453	150	neo	0.478377524	0.350918201
-6264287	-106107	1664.547967	253	2693.1986	82	179	434	148	neo	0.752736396	0.935786886
-6154287	-106107	1692.540853	255	2527.15419	82	180	424	148	neo	0.850327462	0.705621874
-6044287	-106107	1706.095362	256.5387098	2474.401328	80	183	437	147	neo	0.912876852	0.62709285
-5934287	-106107	1681.749755	257	2158.461696	78	184	453	152	neo	0.775413674	0.292343655
-5824287	-106107	1661.563659	256	2166.99272	83	180	406	151	neo	0.690791363	0.328996949
-5714287	-106107	1649.060899	254.5365066	2180.759208	82	176	391	153	neo	0.625464307	0.360648756
-5604287	-106107	1637.76021	247.0504772	2496.655554	80	179	400	155	neo	0.519664155	0.736550096
-5494287	-106107	1670.606164	261	2323.57307	83	176	414	155	neo	0.838914802	0.504968446
-5384287	-106107	1648.091765	255.9448173	2064.393376	86	175	436	153	neo	0.623577794	0.227729448
-5274287	-106107	1589.862533	241.4320803	2402.544876	86	170	450	151	neo	0.240290572	0.6863624
-5164287	-106107	1596.025376	251.3563299	2020.962244	87	175	486	151	neo	0.357718322	0.243613175
-5054287	-106107	1617.446277	256.8524197	2743.157304	87	182	528	149	neo	0.668067192	1.063378531
-4944287	-106107	1627.894223	265	2590.331395	77	214	552	138	neo	0.814477495	0.879766798
-4834287	-106107	1611.331958	266	2682.71334	69	186	489	136	neo	0.793304319	1.011569961
-4724287	-106107	1549.103874	266	2629.083069	66	176	493	134	neo	0.569965013	1.034732916
-4614287	-106107	1588.793993	266	2882.061472	66	195	515	131	neo	0.755474634	1.275352496
-4504287	-106107	1615.821012	267	2413.41534	57	183	468	99	neo	0.772926237	0.692134456
-7694287	-216107	1630.512819	251	1549.436345	37	149	477	68	neo	0.376680255	-0.354780621
-7584287	-216107	1347.121182	132.4927877	552.9991821	86	202	762	69	neo	-2.835909735	-1.261180933
-7474287	-216107	1604.261121	239.7483937	4577.878156	141	222	769	112	neo	0.688598754	3.204087387
-7364287	-216107	1651.958238	240	4584.989735	137	203	542	124	neo	0.857441567	3.146931213
-7254287	-216107	1645.559298	239.4935286	3054.471453	127	199	534	137	neo	0.525564826	1.368461139
-7144287	-216107	1640.465111	242	3394.724415	112	202	525	141	neo	0.618420305	1.775521252
-7034287	-216107	1627.588664	244	2799.681147	106	189	495	135	neo	0.49182412	1.100876739
-6924287	-216107	1612.73017	246	3105.512023	98	180	456	140	neo	0.53576601	1.480639403
-6814287	-216107	1596.304627	246	3640.733467	101	179	444	145	neo	0.584945839	2.128093586
-6704287	-216107	1585.087175	246.9172877	3409.654139	110	181	437	141	neo	0.51695416	1.874829666
-6594287	-216107	1588.52215	251	3224.382895	93	180	432	143	neo	0.562769988	1.658419157
-6484287	-216107	1593.648563	252	2720.818893	91	179	463	146	neo	0.498461647	1.064624384
-6374287	-216107	1626.951886	254.9611905	2709.777357	91	180	473	149	neo	0.661326244	1.00917431
-6264287	-216107	1647.617741	254	3145.095268	89	178	436	150	neo	0.801066877	1.48779263
-6154287	-216107	1667.389037	255.6609399	2627.471637	87	173	402	146	neo	0.795487089	0.85814537
-6044287	-216107	1669.093123	256.9504321	2583.381977	84	176	439	148	neo	0.814914444	0.805782153
-5934287	-216107	1655.435377	259	2296.149592	83	188	499	152	neo	0.747088255	0.491607125
-5824287	-216107	1630.465883	256.8501823	2102.491432	86	186	488	154	neo	0.586448191	0.297521101
-5714287	-216107	1613.341458	251.2708482	1993.732966	86	177	437	152	neo	0.410092857	0.187862164
-5604287	-216107	1615.976204	254.5357864	2062.409967	86	181	465	150	neo	0.489027439	0.268089238
-5494287	-216107	1621.464242	258.5144723	2084.11015	88	185	535	153	neo	0.580803659	0.290348759
-5384287	-216107	1662.218322	266.2717206	2299.73951	91	198	599	152	neo	0.896621017	0.494657217
-5274287	-216107	1616.722139	267.1858155	1961.356343	93	195	618	156	neo	0.690240878	0.163371097
-5164287	-216107	1624.442387	267	1642.780596	91	190	604	152	neo	0.65072527	-0.219383161
-5054287	-216107	1667.460468	265	2180.9918	85	193	592	150	neo	0.869202096	0.347370912
-4944287	-216107	1714.735108	264.3876193	2244.121756	78	189	576	146	neo	1.032699181	0.355217307
-4834287	-216107	1737.812441	266	2532.843039	73	204	532	143	neo	1.196294842	0.662280827
-4724287	-216107	1688.847972	266	2608.49458	71	205	539	142	neo	1.043755335	0.818085028
-4614287	-216107	1683.928525	265.2098992	2765.334504	68	184	517	144	neo	1.044153445	1.007067782
-4504287	-216107	1647.517013	262.3678945	2231.79167	59	161	466	132	neo	0.765531428	0.431191847
-4394287	-216107	1509.238296	263.8617574	2266.320735	42	161	427	81	neo	0.325304972	0.66378039
-7694287	-326107	1628.900001	255	941.8528741	35	153	455	4	neo	0.320684539	-1.057331842
-7584287	-326107	1295.131201	110.8624671	1207.638804	89	202	762	68	neo	-3.258538762	-0.449715669
-7474287	-326107	1659.379873	252.4988694	2923.716917	121	212	662	113	neo	0.771778605	1.211450279
-7364287	-326107	1659.224217	236.6303665	3605.963861	125	198	525	141	neo	0.631372453	1.990203514
-7254287	-326107	1669.375317	244	2505.498467	121	196	503	143	neo	0.57680709	0.699853923
-7144287	-326107	1669.715007	245	3429.509175	120	202	534	143	neo	0.777114882	1.779199285
-7034287	-326107	1654.046011	247	2788.574399	130	197	547	147	neo	0.631937174	1.054830336
-6924287	-326107	1623.62777	246	2888.73043	125	190	529	150	neo	0.530361128	1.212549372
-6814287	-326107	1609.276688	248.8635876	3154.150561	121	184	495	146	neo	0.58300426	1.54541221
-6704287	-326107	1594.697635	248.394057	3467.543031	123	183	489	138	neo	0.586724262	1.930829456
-6594287	-326107	1589.268302	249	3357.568537	100	180	494	146	neo	0.556982079	1.810613253
-6484287	-326107	1606.912777	253.3303294	2726.829572	99	184	506	148	neo	0.567984432	1.054860481
-6374287	-326107	1633.005812	253.6696706	2624.188413	100	190	509	150	neo	0.642867571	0.899456111
-6264287	-326107	1641.291632	255.6221196	4107.906073	97	191	498	149	neo	0.996966699	2.6223229
-6154287	-326107	1640.276931	255	2795.010057	91	179	457	146	neo	0.724336587	1.090352017
-6044287	-326107	1633.642759	256	2763.655017	89	175	444	147	neo	0.712756989	1.064021185
-5934287	-326107	1621.955466	258	2590.309991	91	182	531	149	neo	0.673228213	0.880025721
-5824287	-326107	1605.883187	262.5693421	2674.03728	100	203	595	156	neo	0.713694058	1.00507922
-5714287	-326107	1597.561843	260.5598939	2013.515941	96	204	593	151	neo	0.520515184	0.243191682
-5604287	-326107	1608.50599	261	2127.35597	91	202	588	152	neo	0.587948069	0.361500059
-5494287	-326107	1585.815571	263	2267.521351	90	197	602	153	neo	0.572502091	0.558660733
-5384287	-326107	1664.015151	264.8261604	2111.062752	91	198	618	153	neo	0.840653873	0.270288688
-5274287	-326107	1585.422238	262	2504.842197	92	193	626	157	neo	0.600591194	0.835121052
-5164287	-326107	1601.613648	255	2136.426577	89	180	585	149	neo	0.462504492	0.374816099
-5054287	-326107	1647.749379	257	2135.44002	84	180	550	154	neo	0.654621111	0.312331904
-4944287	-326107	1695.040749	261.3063075	2464.924569	78	179	531	155	neo	0.955580411	0.636648292
-4834287	-326107	1756.941296	266.037434	2539.624651	74	183	515	147	neo	1.263685822	0.643874088
-4724287	-326107	1745.894615	266.6959851	2325.986303	71	185	513	146	neo	1.195240767	0.410443224
-4614287	-326107	1723.992197	262.6029749	2341.59408	68	171	480	147	neo	1.052705029	0.454232127
-4504287	-326107	1679.820404	258	2053.238427	61	154	440	134	neo	0.765382605	0.173294699
-4394287	-326107	1631.060462	265	2099.435498	42	140	419	100	neo	0.728683064	0.302333654
-4174287	-326107	1606.470194	275	1727.907312	29	120	256	57	neo	0.74424096	-0.086204732
-7694287	-436107	1585.659696	243.6905407	898.0984359	39	145	517	65	neo	-0.031175832	-1.061577435
-7584287	-436107	1600.129248	209.1938537	1672.23312	82	191	759	81	neo	-0.425322974	-0.216740886
-7474287	-436107	1675.915519	250	2768.086172	103	202	588	121	neo	0.754515995	1.004155589
-7364287	-436107	1675.088361	243.5519631	1976.099405	115	197	513	136	neo	0.484402137	0.073456332
-7254287	-436107	1683.850029	246	2564.197604	117	197	500	141	neo	0.672409334	0.750685688
-7144287	-436107	1684.5011	245.0513898	3285.091375	129	205	546	144	neo	0.800137294	1.590284725
-7034287	-436107	1674.219727	248.0253269	3359.946588	143	206	579	155	neo	0.831094791	1.695198353
-6924287	-436107	1644.67707	250.7800257	3033.193737	135	200	569	152	neo	0.713355334	1.357577911
-6814287	-436107	1624.022234	248.3875129	3157.694131	132	194	546	148	neo	0.625897751	1.528687381
-6704287	-436107	1615.239162	250	2694.036997	137	194	536	143	neo	0.532463711	1.001342848
-6594287	-436107	1607.265854	251.0616181	2926.467133	109	184	528	146	neo	0.56928942	1.284868627
-6484287	-436107	1608.560976	253	2953.988007	103	185	523	152	neo	0.612623951	1.31739929
-6374287	-436107	1625.167728	255	2804.079155	103	188	507	151	neo	0.674457028	1.121764646
-6264287	-436107	1631.808297	255	3011.035192	99	187	521	152	neo	0.737898213	1.354211055
-6154287	-436107	1618.641174	256	2070.514739	94	184	511	150	neo	0.525032312	0.275530314
-6044287	-436107	1608.640346	257	2678.186092	94	182	503	149	neo	0.62771778	0.999835551
-5934287	-436107	1605.547853	259	2591.085428	96	187	551	150	neo	0.634553309	0.904674816
-5824287	-436107	1597.803318	264	2497.809175	103	196	600	154	neo	0.676096645	0.812103182
-5714287	-436107	1601.915042	267	2450.726697	98	198	617	155	neo	0.732719843	0.754858485
-5604287	-436107	1619.995274	263.028604	2250.398939	90	198	602	153	neo	0.686500636	0.491593623
-5494287	-436107	1634.368797	260.3328473	2222.320567	88	190	569	148	neo	0.683548872	0.435960701
-5384287	-436107	1665.394503	259.1350417	2258.749876	89	190	573	153	neo	0.77611447	0.43437242
-5274287	-436107	1637.843168	251.1232362	2138.077469	89	183	569	151	neo	0.519734793	0.322431119
-5164287	-436107	1632.550973	254.0616181	1798.184298	84	171	536	150	neo	0.485504769	-0.063746969
-5054287	-436107	1619.255625	252.4685264	1913.768496	83	173	512	152	neo	0.435268857	0.087712397
-4944287	-436107	1639.742636	260.6698226	2085.944085	78	172	502	153	neo	0.68090367	0.269729058
-4834287	-436107	1746.430081	264.0069828	2532.511628	75	170	486	150	neo	1.191263797	0.647766289
-4724287	-436107	1760.946046	265.9203388	2103.504548	72	171	475	143	neo	1.189516874	0.129097969
-4614287	-436107	1744.650732	262.6825363	1460.275695	67	161	448	142	neo	0.951253217	-0.602998261
-4504287	-436107	1726.771549	258.9383819	1509.815802	58	148	422	127	neo	0.83518048	-0.524748494
-4394287	-436107	1717.731275	264.9594174	1814.001694	41	137	409	108	neo	0.968164349	-0.150386615
-4284287	-436107	1687.970694	274	1784.329218	40	159	388	82	neo	1.016753206	-0.133801236
-4174287	-436107	1698.810719	277.8965461	1745.026298	38	127	321	70	neo	1.113403958	-0.190225892
-4064287	-436107	1668.968885	285.0616181	1360.20589	34	126	300	60	neo	1.059409676	-0.590243247
-3954287	-436107	1839.543924	276.2168569	1346.024936	31	126	269	63	neo	1.487075173	-0.851890134
-3844287	-436107	1788.936086	275.6235359	936.9922152	29	136	252	57	neo	1.223267091	-1.260308183
-7804287	-546107	1659.758816	218.3511734	150.9921657	7	91	198	43	neo	-0.362635056	-2.064480972
-7694287	-546107	1632.202148	191.5161452	835.3965996	34	128	500	43	neo	-0.785779022	-1.257820623
-7584287	-546107	1612.884183	194.5719093	2150.125381	60	180	734	130	neo	-0.540268208	0.307061983
-7474287	-546107	1677.056582	244.5252077	2796.907304	88	203	617	126	neo	0.669503296	1.030048481
-7364287	-546107	1671.32763	247	2474.067788	110	200	540	129	neo	0.629127052	0.663857422
-7254287	-546107	1699.520042	250	2347.419797	117	204	533	138	neo	0.75243148	0.480537353
-7144287	-546107	1704.421487	250	2481.611257	132	213	560	145	neo	0.795603919	0.630435896
-7034287	-546107	1661.873184	250	2856.941776	140	214	570	148	neo	0.72398856	1.127240033
-6924287	-546107	1659.063323	251	2746.218547	133	204	549	150	neo	0.70986413	1.002984085
-6814287	-546107	1660.259576	250	3186.925875	130	197	551	151	neo	0.783420442	1.514685641
-6704287	-546107	1665.534327	252	2810.870185	133	198	551	151	neo	0.761993146	1.070667683
-6594287	-546107	1626.53684	250	2595.489982	112	186	521	146	neo	0.551698509	0.870727741
-6484287	-546107	1608.402871	252.9970668	2638.25154	105	186	514	149	neo	0.549887483	0.949024973
-6374287	-546107	1613.09624	253	2831.613013	104	185	502	148	neo	0.604045299	1.168288355
-6264287	-546107	1620.304431	254	2346.810791	100	181	515	149	neo	0.550548222	0.593526606
-6154287	-546107	1610.826853	258	1768.792828	94	183	523	151	neo	0.47347891	-0.063669805
-6044287	-546107	1597.098677	257.2770098	2414.682724	96	184	526	150	neo	0.541173582	0.708444123
-5934287	-546107	1603.117817	258	2760.156403	98	185	543	150	neo	0.64224473	1.104267872
-5824287	-546107	1608.369331	262	2380.716617	99	186	566	153	neo	0.654625614	0.658588979
-5714287	-546107	1624.212751	266.3428021	1935.299936	95	183	574	148	neo	0.696161162	0.121676891
-5604287	-546107	1645.986851	262	2135.300761	87	181	555	151	neo	0.734951184	0.3202427
-5494287	-546107	1673.493202	259.3695905	2025.44609	85	177	532	149	neo	0.761939259	0.151117038
-5384287	-546107	1704.725936	255.7751693	2340.977722	86	179	539	154	neo	0.868741393	0.472360532
-5274287	-546107	1674.877765	250.4542107	1859.118626	84	170	524	151	neo	0.579906314	-0.05502479
-5164287	-546107	1667.326965	251.2510539	1719.836144	80	162	502	151	neo	0.54043954	-0.206315405
-5054287	-546107	1638.707077	249.6817763	1660.653936	80	165	489	154	neo	0.403815557	-0.237728229
-4944287	-546107	1665.673047	256	1681.166914	78	162	479	153	neo	0.609219873	-0.243817367
-4834287	-546107	1751.79112	259.6784467	2010.162689	75	160	466	149	neo	1.032000008	0.02570382
-4724287	-546107	1752.288293	262.9203388	2107.207309	70	162	453	145	neo	1.10881067	0.141967346
-4614287	-546107	1753.072083	254.3475413	2002.199405	64	154	431	138	neo	0.942711469	0.008624388
-4504287	-546107	1759.142598	257	1335.44378	52	144	411	124	neo	0.878060328	-0.775115317
-4394287	-546107	1752.282082	263.1238035	1777.053112	40	135	400	109	neo	1.047321712	-0.243214522
-3954287	-546107	1659.253314	253.4133089	811.6480256	33	119	266	76	neo	0.371434282	-1.252960074
-3844287	-546107	1654.057665	268	627.2047621	34	126	255	71	neo	0.569377175	-1.444651239
-7804287	-656107	1751.443917	243	78.87338818	3	83	160	29	neo	0.362533538	-2.247220306
-7694287	-656107	1634.693391	208.9091204	633.8235145	23	109	405	73	neo	-0.516439296	-1.476936344
-7584287	-656107	1605.52123	204.8095546	1549.631528	41	167	662	96	neo	-0.506763669	-0.372246209
-7474287	-656107	1524.715659	205.5856269	2646.542834	83	208	711	108	neo	-0.5537624	1.020534212
-7364287	-656107	1662.653146	252	2263.565163	117	206	612	126	neo	0.644417306	0.435718172
-7254287	-656107	1732.321988	253	2100.633342	119	210	573	135	neo	0.867851423	0.150614894
-7144287	-656107	1755.708471	253.5494877	2356.370644	128	217	565	149	neo	1.007648637	0.417547195
-7034287	-656107	1695.33805	252.438353	2684.003414	128	215	544	140	neo	0.846507034	0.881979699
-6924287	-656107	1675.436028	251.5713855	2618.220377	124	200	515	139	neo	0.750527525	0.831637811
-6814287	-656107	1690.794761	252	2627.297183	120	193	527	145	neo	0.812237031	0.821548494
-6704287	-656107	1682.520104	247.2165295	3191.844097	120	194	537	147	neo	0.81241677	1.486602871
-6594287	-656107	1657.122089	250	2854.870479	111	188	507	149	neo	0.707334924	1.131370572
-6484287	-656107	1621.536561	253	2478.655786	107	187	505	149	neo	0.563435054	0.744614609
-6374287	-656107	1622.762373	253	2668.900735	105	183	503	148	neo	0.605071775	0.965015893
-6264287	-656107	1632.365158	254.5494877	2494.21127	101	178	504	148	neo	0.630294496	0.749597718
-6154287	-656107	1624.301647	256	2322.333827	95	180	511	153	neo	0.593952363	0.561700482
-6044287	-656107	1616.149469	257	2525.632884	96	181	519	150	neo	0.623368118	0.811395794
-5934287	-656107	1614.506431	257.5689348	2410.746955	98	179	526	152	neo	0.604966755	0.680185485
-5824287	-656107	1633.72335	261.0674947	2387.132604	95	180	536	153	neo	0.726473526	0.63008023
-5714287	-656107	1653.191839	264.6571979	2103.723854	91	171	527	150	neo	0.799280883	0.276448633
-5604287	-656107	1673.766388	261.7586216	2147.309825	86	168	514	148	neo	0.828134307	0.295700269
-5494287	-656107	1705.663866	258.0500617	1994.3859	83	168	514	147	neo	0.843033251	0.069026379
-5384287	-656107	1719.459912	251.0782449	2484.757426	83	165	519	148	neo	0.866274423	0.614597984
-5274287	-656107	1722.100618	249	2050.747758	80	157	501	148	neo	0.753974127	0.101951918
-5164287	-656107	1717.950047	249.6196027	1780.980091	77	154	482	150	neo	0.697389095	-0.206553045
-5054287	-656107	1704.207566	248.2249371	1863.636724	77	154	468	151	neo	0.642571427	-0.092692848
-4944287	-656107	1712.78188	251.3811755	1879.562648	75	151	456	151	neo	0.729555064	-0.082356444
-4834287	-656107	1718.48146	255.0510535	2112.938126	72	152	453	149	neo	0.858382615	0.186371436
-4724287	-656107	1709.873595	261.4146239	2101.754856	66	154	442	140	neo	0.936690128	0.192363831
-4614287	-656107	1786.378055	261.0550366	1533.824107	60	148	417	130	neo	1.080294295	-0.576489278
-4504287	-656107	1809.273794	256	1301.640435	46	139	397	121	neo	1.025549314	-0.884803112
-3954287	-656107	1680.311074	262.9374253	786.6099833	32	120	263	79	neo	0.603058116	-1.300462937
-3514287	-656107	1580.131058	276.9877102	670.9921402	28	131	231	45	neo	0.480489531	-1.281493725
-7694287	-766107	1690.870884	253.4677011	235.8344641	14	96	305	68	neo	0.367152395	-1.968679436
-7584287	-766107	1676.702034	246.231486	542.9846058	33	146	522	66	neo	0.254139341	-1.598753109
-7474287	-766107	1269.557987	93.73919785	1632.233611	79	202	755	90	neo	-3.558249101	0.061873262
-7364287	-766107	1764.393792	256.6695854	2035.76333	125	210	686	118	neo	1.028148939	0.034822844
-7254287	-766107	1800.060135	255	2370.673208	122	213	599	140	neo	1.18718067	0.374750195
-7144287	-766107	1765.175768	254	2397.442309	125	212	562	144	neo	1.055888639	0.452953533
-7034287	-766107	1700.490909	251.9730101	2471.775152	122	210	529	129	neo	0.814315065	0.626598049
-6924287	-766107	1681.902302	251.8683196	2476.790834	115	196	509	135	neo	0.749931451	0.657956323
-6814287	-766107	1702.52849	252	2246.330224	112	189	512	145	neo	0.777375258	0.360636957
-6704287	-766107	1711.868771	251	2232.140768	111	190	518	145	neo	0.789243816	0.330069506
-6594287	-766107	1687.65115	249	2446.36846	110	191	511	147	neo	0.714045663	0.611279855
-6484287	-766107	1661.894545	250.5986172	2414.841812	109	186	507	148	neo	0.647387031	0.61178137
-6374287	-766107	1653.792375	252	2729.764278	103	178	502	147	neo	0.705878816	0.99216936
-6264287	-766107	1659.907279	255.2262057	3150.571268	100	178	504	149	neo	0.865352677	1.478630431
-6154287	-766107	1654.589307	255	2395.90666	97	180	509	153	neo	0.69472255	0.60471389
-6044287	-766107	1649.985422	256.141364	2337.363918	96	179	522	153	neo	0.687176418	0.544005465
-5934287	-766107	1641.12449	256	2320.875971	94	176	522	154	neo	0.651189655	0.536811216
-5824287	-766107	1660.829394	257	2507.792657	92	174	515	155	neo	0.772635778	0.728985689
-5714287	-766107	1683.276669	259	2423.471264	90	163	496	150	neo	0.867349333	0.601867317
-5604287	-766107	1706.036019	258.1722107	2113.498172	86	166	500	150	neo	0.86986055	0.20770229
-5494287	-766107	1746.110768	255.5986172	2238.580862	84	160	499	146	neo	0.987048557	0.295581922
-5384287	-766107	1760.495502	249	2096.757534	81	153	495	147	neo	0.894317986	0.102742774
-5274287	-766107	1772.567961	249	1937.341558	78	149	483	149	neo	0.904221479	-0.099998306
-5164287	-766107	1757.623934	242.1673784	2466.500928	76	148	465	150	neo	0.839227808	0.530624335
-5054287	-766107	1788.252475	250.7011153	1844.51207	74	146	446	151	neo	0.968971966	-0.228065069
-4944287	-766107	1760.254472	245.86318	1646.682225	72	144	438	149	neo	0.750712857	-0.425881181
-4834287	-766107	1694.97984	239.0057871	2180.31063	68	145	438	150	neo	0.514069755	0.279302634
-4724287	-766107	1734.731761	264	1701.878443	64	145	424	133	neo	0.987651518	-0.305793868
-4614287	-766107	1782.533611	264.9659759	1493.560806	54	140	395	127	neo	1.126792438	-0.613778835
-4504287	-766107	1833.795243	262.3841302	1375.115916	42	133	372	122	neo	1.234157861	-0.825620386
-3404287	-766107	1595.912603	264	1175.358571	31	141	232	41	neo	0.409338762	-0.729111986
-7694287	-876107	1539.850195	233.0636564	59.06725973	8	86	205	65	neo	-0.536559781	-1.98991281
-7584287	-876107	1140.804584	69.1915164	1150.814684	17	124	326	67	neo	-4.517372675	-0.350377723
-7474287	-876107	1513.761287	173.8484597	983.9996815	44	188	656	73	neo	-1.466770294	-0.941035431
-7364287	-876107	1925.844477	259.4632292	1057.327682	108	208	706	110	neo	1.435899131	-1.326775569
-7254287	-876107	1859.453828	256	2001.052359	125	216	618	139	neo	1.33479803	-0.137478149
-7144287	-876107	1751.372531	244.0320929	2074.135463	131	211	567	139	neo	0.772840345	0.083300533
-7034287	-876107	1678.565858	249.0138664	2571.165233	129	210	528	122	neo	0.707782132	0.769505038
-6924287	-876107	1673.311171	248	2591.234621	113	202	513	133	neo	0.676247941	0.799032144
-6814287	-876107	1711.731728	250	2553.198244	113	196	513	141	neo	0.83469083	0.703930232
-6704287	-876107	1731.112838	247.8083945	2082.660638	110	194	517	142	neo	0.770484711	0.125439955
-6594287	-876107	1725.149109	248	2461.492205	110	190	513	144	neo	0.827966531	0.576121989
-6484287	-876107	1703.916281	250	2580.782046	107	179	510	146	neo	0.813395808	0.746903641
-6374287	-876107	1688.883777	252.3963345	2609.54902	100	175	504	146	neo	0.809056703	0.803910734
-6264287	-876107	1689.21786	255	2666.934921	100	177	510	149	neo	0.866477272	0.87338126
-6154287	-876107	1686.790297	255	2283.29308	99	177	520	155	neo	0.782665719	0.428865967
-6044287	-876107	1692.048572	256.513762	2125.375295	96	175	530	161	neo	0.795716644	0.23897478
-5934287	-876107	1683.266435	255	2462.129622	90	168	519	158	neo	0.805815877	0.642495744
-5824287	-876107	1694.737483	254.4367914	2323.191198	91	166	496	157	neo	0.807962936	0.463853229
-5714287	-876107	1715.949698	254.8290401	2552.545111	89	162	485	151	neo	0.932415896	0.702805073
-5604287	-876107	1728.571954	247.6899318	2737.655526	85	162	493	150	neo	0.888669783	0.893445649
-5494287	-876107	1768.768973	247.9443973	2331.952132	81	150	492	147	neo	0.950663322	0.364712472
-5384287	-876107	1793.593682	246	2560.573223	79	144	485	146	neo	1.046954746	0.595192012
-5274287	-876107	1822.191757	248.0589488	1959.929638	75	144	473	147	neo	1.062093209	-0.143089173
-5164287	-876107	1826.387979	248	1980.935843	74	141	451	149	neo	1.079557937	-0.124416957
-5054287	-876107	1843.550174	251.2572448	1831.173836	71	141	434	151	neo	1.165040451	-0.319226573
-4944287	-876107	1829.98474	253.3372996	2019.175136	69	141	428	152	neo	1.191595007	-0.078709366
-4834287	-876107	1791.31514	256.5688641	1896.561615	64	138	422	144	neo	1.091065451	-0.164900538
-4724287	-876107	1787.174819	263.5934232	1657.246276	59	136	395	133	neo	1.151166808	-0.430639808
-4614287	-876107	1747.632573	259.0810218	1625.78359	51	132	365	124	neo	0.931802773	-0.41796066
-4504287	-876107	1789.933983	263.752985	1236.817318	39	125	342	116	neo	1.080606875	-0.925069059
-3844287	-876107	1657.596575	265.346484	658.2237453	36	126	267	89	neo	0.541739091	-1.416312934
-3734287	-876107	1724.427877	277.6029768	989.8029665	40	128	257	85	neo	1.047279987	-1.107509435
-3404287	-876107	1637.046127	261.2939438	1027.331258	45	157	285	66	neo	0.474103454	-0.961668257
-7584287	-986107	1490.20853	140.8222809	341.9664987	7	114	232	39	neo	-2.244264367	-1.695357989
-7474287	-986107	1226.125128	76.06409573	1184.827728	16	167	498	45	neo	-4.10019533	-0.420512863
-7364287	-986107	1828.134425	235.9156744	1973.551463	68	209	735	92	neo	0.875297132	-0.149085461
-7254287	-986107	1854.58799	259.1882113	1850.54108	116	218	619	138	neo	1.343617457	-0.302878563
-7144287	-986107	1756.988844	249.968758	2051.64707	130	212	574	142	neo	0.890185456	0.056007938
-7034287	-986107	1656.6006	247.1882113	2402.857553	138	208	549	120	neo	0.568004935	0.601238116
-6924287	-986107	1673.963906	246	2235.750131	124	199	528	129	neo	0.573957582	0.380884312
-6814287	-986107	1722.359066	249	2206.885318	118	192	513	134	neo	0.785589809	0.283869777
-6704287	-986107	1758.561739	249	2031.668163	112	186	510	139	neo	0.874894368	0.029423176
-6594287	-986107	1755.807281	246.8367715	2321.875472	108	181	505	142	neo	0.885222309	0.36956419
-6484287	-986107	1736.700776	250.1947773	2576.100258	103	180	506	143	neo	0.92794315	0.696470273
-6374287	-986107	1715.61251	253	2542.53931	101	177	507	144	neo	0.897693444	0.689524484
-6264287	-986107	1704.618522	254	2302.690479	101	176	523	148	neo	0.830168823	0.425808457
-6154287	-986107	1698.36693	255.1074432	2300.235651	103	177	536	156	neo	0.827442018	0.432809528
-6044287	-986107	1711.364556	254.379916	2207.382696	98	173	541	162	neo	0.841040994	0.305677315
-5934287	-986107	1707.534411	250.2232535	2408.272136	92	163	515	156	neo	0.795670355	0.540781615
-5824287	-986107	1731.044295	252.7183657	2622.965196	90	161	495	154	neo	0.961425233	0.761825249
-5714287	-986107	1740.062392	244.5335058	2977.443806	86	157	488	153	neo	0.920623784	1.153972534
-5604287	-986107	1781.195953	251.8991589	2399.496469	81	154	493	150	neo	1.074776634	0.43089906
-5494287	-986107	1785.134192	238.1340663	2567.060737	80	142	495	148	neo	0.88340655	0.605546331
-5384287	-986107	1842.331501	246	2358.409111	77	140	486	148	neo	1.173818272	0.292010165
-5274287	-986107	1870.860073	248.166616	2311.81265	74	136	463	150	neo	1.299630141	0.200737722
-5164287	-986107	1869.705537	247.6922762	2508.38068	70	137	431	151	neo	1.326176914	0.431265996
-5054287	-986107	1860.050059	243.8402692	2625.012008	67	137	413	148	neo	1.249566361	0.576380971
-4944287	-986107	1853.261539	254.5082763	2073.333968	67	135	409	145	neo	1.302078646	-0.046245886
-4834287	-986107	1854.602935	260	1858.716836	60	136	402	132	neo	1.359302923	-0.292438481
-4724287	-986107	1846.230483	266.7471207	1714.813194	54	133	375	128	neo	1.41891912	-0.441274603
-4614287	-986107	1803.25462	272	1657.546294	46	131	346	124	neo	1.351448567	-0.4429634
-3844287	-986107	1684.295391	261.6724824	710.518854	38	132	274	88	neo	0.57985118	-1.396210846
-3734287	-986107	1619.177724	262	658.0946415	41	133	265	90	neo	0.352527062	-1.367287454
-3514287	-986107	1500.169952	246.1882113	393.1982032	56	134	290	87	neo	-0.37972613	-1.530342877
-3404287	-986107	1617.895823	255.6974634	1226.279493	53	141	315	69	neo	0.351089264	-0.709339199
-7584287	-1096107	1306.24391	231.104275	81.04748254	4	81	161	34	neo	-1.364881638	-1.64447923
-7474287	-1096107	1422.389597	124.2491632	748.4167008	9	133	368	33	neo	-2.682496673	-1.146101556
-7364287	-1096107	1795.177038	246.2472953	3101.053697	34	199	719	72	neo	1.163022025	1.224242559
-7254287	-1096107	1826.99761	256.5261502	2629.658682	115	219	675	126	neo	1.356633177	0.641682428
-7144287	-1096107	1766.237492	255	1582.266768	131	218	600	146	neo	0.916348175	-0.499012278
-7034287	-1096107	1710.411896	249	1640.742769	139	210	553	128	neo	0.6333059	-0.360574661
-6924287	-1096107	1703.115612	243	1972.248208	127	201	534	128	neo	0.569944658	0.029706703
-6814287	-1096107	1739.509053	246.4129586	2102.789053	117	195	517	131	neo	0.779047879	0.135789848
-6704287	-1096107	1778.561077	247	2020.756257	113	190	504	131	neo	0.906578885	-0.01313855
-6594287	-1096107	1793.851458	250.1367306	1772.017294	111	185	502	135	neo	0.96409754	-0.321049359
-6484287	-1096107	1749.456027	251	2092.930117	106	183	509	139	neo	0.890369851	0.115748282
-6374287	-1096107	1724.32603	251.3199939	2300.753831	106	173	512	140	neo	0.850873647	0.393359038
-6264287	-1096107	1706.988195	254.7430391	2070.872676	106	175	531	149	neo	0.805481308	0.152758257
-6154287	-1096107	1688.06834	255.3881915	2412.867592	105	176	543	159	neo	0.819246246	0.578807135
-6044287	-1096107	1704.092647	254	2325.2663	100	166	542	157	neo	0.832814151	0.452888167
-5934287	-1096107	1732.289921	250	2503.468038	97	158	521	154	neo	0.895199566	0.617539572
-5824287	-1096107	1755.66801	250	2329.395229	95	158	503	155	neo	0.940876823	0.38210534
-5714287	-1096107	1779.922262	249	1995.387887	89	153	498	150	neo	0.940793896	-0.042371985
-5604287	-1096107	1817.390784	252	2173.096828	83	150	499	149	neo	1.155722545	0.116826961
-5494287	-1096107	1843.115023	246.4087768	2224.566273	79	143	508	145	neo	1.15721608	0.135144288
-5384287	-1096107	1852.412659	237.2667869	2049.69431	74	141	511	149	neo	0.996644299	-0.092134934
-5274287	-1096107	1911.7029	247.8852605	2441.8075	70	137	469	148	neo	1.460014037	0.295880609
-5164287	-1096107	1904.394105	248	2329.408311	65	137	417	148	neo	1.414881503	0.17486987
-5054287	-1096107	1902.397407	253.6595154	2219.864266	62	134	396	142	neo	1.484271494	0.056129378
-4944287	-1096107	1873.281434	251.5282849	1593.904244	58	135	400	136	neo	1.224685765	-0.636887158
-4834287	-1096107	1893.204369	262	1834.412319	53	136	394	131	neo	1.521067089	-0.371759205
-4724287	-1096107	1876.881906	265.3199939	1747.730542	49	132	371	126	neo	1.505551696	-0.446705701
-4614287	-1096107	1833.645299	267.5053945	1737.458898	46	128	341	119	neo	1.393443045	-0.396635702
-4504287	-1096107	1788.718946	255.4656299	1237.685567	41	125	320	110	neo	0.933443592	-0.931735561
-3624287	-1096107	1531.788397	258.6830475	488.3234157	45	137	281	93	neo	-0.037014991	-1.448770562
-3514287	-1096107	1466.039115	231.5423123	620.19123	67	139	342	96	neo	-0.704790513	-1.234841457
-3404287	-1096107	1294.078642	256.8734509	1881.173115	59	160	350	67	neo	-0.606957645	0.502833119
-7474287	-1206107	1157.569898	83.52869314	729.9631755	8	98	247	36	neo	-4.295178324	-0.848601541
-7364287	-1206107	1418.12261	119.8414303	1356.965686	30	175	611	59	neo	-2.653460737	-0.434779157
-7254287	-1206107	1792.511123	256.022744	2446.234663	95	218	756	130	neo	1.193909755	0.474519683
-7144287	-1206107	1778.844263	256	1724.503083	128	222	603	136	neo	1.004728596	-0.34921387
-7034287	-1206107	1745.75801	246.0269899	1724.852865	131	212	549	126	neo	0.719359618	-0.314459459
-6924287	-1206107	1732.415488	241.2199743	1865.40535	128	204	534	129	neo	0.618350299	-0.137415132
-6814287	-1206107	1746.984612	246.3867946	1559.235516	118	200	523	126	neo	0.69717236	-0.509084705
-6704287	-1206107	1772.051003	248	1565.624738	111	191	510	122	neo	0.812013369	-0.534354642
-6594287	-1206107	1777.361336	250.0127395	1867.726202	108	186	510	127	neo	0.924406844	-0.18673052
-6484287	-1206107	1736.839598	250	2210.232508	112	186	509	126	neo	0.853040391	0.268947169
-6374287	-1206107	1728.117781	249.1731814	2073.862985	110	177	514	144	neo	0.782090998	0.120838372
-6264287	-1206107	1717.798264	252.4172964	1941.271025	110	177	533	147	neo	0.776754877	-0.016063077
-6154287	-1206107	1712.558588	254	2038.879593	106	167	535	150	neo	0.805394326	0.106893149
-6044287	-1206107	1732.805309	252.221189	2340.440144	101	158	531	155	neo	0.90324892	0.429018668
-5934287	-1206107	1758.835659	249.9366424	2276.274373	98	151	524	153	neo	0.940158129	0.315654787
-5824287	-1206107	1777.014965	249	2109.600674	92	150	506	153	neo	0.953332704	0.094966567
-5714287	-1206107	1803.17404	249.6155595	2039.829892	88	149	494	146	neo	1.03968359	-0.021844344
-5604287	-1206107	1825.030189	247	2347.762478	84	147	496	145	neo	1.129839279	0.30455701
-5494287	-1206107	1867.765435	245.4962853	2173.48038	81	138	509	144	neo	1.215685975	0.040500569
-5384287	-1206107	1911.561081	243.3801757	2485.821651	75	137	510	147	neo	1.390358517	0.342372585
-5274287	-1206107	1904.007602	233.4709335	2780.489902	69	135	456	147	neo	1.251327874	0.685592155
-5164287	-1206107	1931.765021	248.7117728	2175.188693	63	135	397	145	neo	1.490416703	-0.042087828
-5054287	-1206107	1912.676778	250	1878.995777	60	130	382	141	neo	1.389104165	-0.360097736
-4944287	-1206107	1866.389686	241.5424336	2147.603555	53	134	403	136	neo	1.137578351	0.007725216
-4834287	-1206107	1897.361627	264	1434.864814	49	133	405	127	neo	1.491194823	-0.841661103
-4724287	-1206107	1840.015156	258.1430188	2115.135106	48	128	369	122	neo	1.327808289	0.024913279
-4614287	-1206107	1843.405811	264.7008155	1503.44153	49	125	336	121	neo	1.332303224	-0.686445221
-4504287	-1206107	1835.505722	258.0043552	1245.092859	43	125	323	110	neo	1.138746013	-0.984710063
-3514287	-1206107	1454.633475	239.8604931	1414.592116	66	161	369	94	neo	-0.443720264	-0.282352152
-7474287	-1316107	1363.298353	102.6211424	401.5269574	6	85	195	34	neo	-3.326495196	-1.494025426
-7364287	-1316107	1279.43203	121.0155866	673.7101771	20	137	452	37	neo	-3.241897757	-1.039921382
-7254287	-1316107	1708.148043	221.526084	2540.942463	76	206	761	96	neo	0.328084653	0.662420889
-7144287	-1316107	1773.402092	258.1659944	1564.309854	102	225	664	114	neo	0.992010946	-0.526276445
-7034287	-1316107	1772.152441	246.0018182	1626.75492	123	221	558	128	neo	0.789869938	-0.465386994
-6924287	-1316107	1749.180295	241.7274773	1597.856131	123	211	537	130	neo	0.631783481	-0.47228505
-6814287	-1316107	1739.679264	246.9326325	1409.547254	119	206	528	118	neo	0.652160177	-0.673144616
-6704287	-1316107	1725.626132	246.5651221	1767.400497	114	199	521	120	neo	0.668192147	-0.236433851
-6594287	-1316107	1704.744	249.0673675	1864.507169	111	190	525	122	neo	0.659131593	-0.091465137
-6484287	-1316107	1730.328989	253.9245442	1864.746502	108	190	521	119	neo	0.83058108	-0.120967406
-6374287	-1316107	1749.8014	251	1892.88843	101	180	519	135	neo	0.852177407	-0.118255264
-6264287	-1316107	1737.659347	252	1664.526654	107	176	525	135	neo	0.782988034	-0.366978962
-6154287	-1316107	1750.580689	251.9615423	1843.120918	103	161	516	147	neo	0.861659003	-0.176342291
-6044287	-1316107	1772.659522	248.9485414	2173.16378	99	152	515	152	neo	0.950061481	0.175114905
-5934287	-1316107	1778.348264	241.9941839	2287.209599	96	147	514	152	neo	0.871811376	0.292560275
-5824287	-1316107	1787.466302	249.1397249	1991.719432	90	145	499	151	neo	0.96828204	-0.056894949
-5714287	-1316107	1787.091527	242.1796609	1812.957199	85	146	486	148	neo	0.811567418	-0.272920939
-5604287	-1316107	1839.196534	249.5315811	2021.210813	81	144	483	147	neo	1.15774374	-0.093325704
-5494287	-1316107	1877.755816	249.9326325	2075.691356	76	134	483	150	neo	1.307245921	-0.082420009
-5384287	-1316107	1928.304429	250.9326325	1993.954967	70	134	466	151	neo	1.481281472	-0.246382288
-5274287	-1316107	1953.482827	250.8256228	2103.102984	64	131	421	147	neo	1.587011173	-0.153788372
-5164287	-1316107	1937.961706	247.7130068	2322.966268	59	131	387	147	neo	1.523436663	0.12075839
-5054287	-1316107	1924.494624	250.0673675	2214.488948	54	128	389	145	neo	1.496711953	0.015342246
-4944287	-1316107	1898.315282	252.8077923	1968.569691	49	130	416	137	neo	1.406136601	-0.232565384
-4834287	-1316107	1883.060534	265	1563.328908	47	130	412	125	neo	1.484855433	-0.67085248
-4724287	-1316107	1819.909676	250.3875728	2423.15716	47	125	366	125	neo	1.185696389	0.403453975
-4614287	-1316107	1832.560907	264.0183674	1374.246513	49	121	330	123	neo	1.258000523	-0.823089269
-4504287	-1316107	1861.599929	261	1207.628904	46	123	321	114	neo	1.27235431	-1.061030106
-3624287	-1316107	1451.95347	252.9326325	700.067757	65	157	323	96	neo	-0.367675817	-1.098033937
-3514287	-1316107	1501.706414	264	1230.286663	57	165	348	77	neo	0.098020253	-0.535142355
-7364287	-1426107	926.1478013	45.16118272	987.5511984	9	111	312	34	neo	-5.698675884	-0.272228988
-7254287	-1426107	1341.860694	94.49399666	2266.483306	45	173	628	73	neo	-3.17313892	0.703487967
-7144287	-1426107	1750.185365	202.5533842	1783.859374	62	211	718	84	neo	-0.004974756	-0.300751174
-7034287	-1426107	1787.965797	247.6245931	1382.973138	100	225	635	128	neo	0.823996164	-0.76994061
-6924287	-1426107	1750.883452	238	1526.804565	118	224	588	128	neo	0.559223378	-0.561785341
-6814287	-1426107	1719.22833	243.1478729	1595.886054	118	215	551	123	neo	0.55351758	-0.431697968
-6704287	-1426107	1705.624174	244.394057	1824.567665	116	208	538	129	neo	0.573540011	-0.144578707
-6594287	-1426107	1684.552044	251	1589.773828	108	199	549	123	neo	0.569402111	-0.382174578
-6484287	-1426107	1737.941947	252.3580816	1766.97686	97	188	538	123	neo	0.810305754	-0.247364494
-6374287	-1426107	1783.826042	253.4105619	1763.417428	91	179	521	140	neo	0.984685351	-0.313574977
-6264287	-1426107	1774.7901	254.135312	1505.698035	98	178	510	134	neo	0.915583254	-0.601162526
-6154287	-1426107	1771.715684	247.2044161	1503.442169	99	162	492	138	neo	0.784882435	-0.607382092
-6044287	-1426107	1794.847728	247.236151	1537.933012	96	151	496	146	neo	0.871317404	-0.598965372
-5934287	-1426107	1785.709564	245.3703339	1913.250819	94	148	500	148	neo	0.881707124	-0.150332302
-5824287	-1426107	1744.915467	238.0803721	2320.848628	88	146	491	150	neo	0.696493523	0.373493666
-5714287	-1426107	1787.024835	244.220051	1643.490378	82	145	479	147	neo	0.813235415	-0.468360401
-5604287	-1426107	1848.054695	251.106132	1788.360451	75	143	469	144	neo	1.169405718	-0.375585949
-5494287	-1426107	1886.637668	250	1967.51967	67	133	456	151	neo	1.317489525	-0.220865057
-5384287	-1426107	1915.263682	247.5636735	1979.078372	61	131	427	149	neo	1.375556652	-0.24957763
-5274287	-1426107	1940.103076	248.7566579	1963.926157	57	130	396	147	neo	1.478121448	-0.300156388
-5164287	-1426107	1941.312783	248.4443848	2111.813151	53	128	387	140	neo	1.505970853	-0.129533832
-5054287	-1426107	1911.240159	248.3214138	2022.302112	48	126	406	138	neo	1.383397497	-0.192717414
-4944287	-1426107	1898.596053	263	1770.6251	46	129	428	135	neo	1.544225352	-0.452526733
-4834287	-1426107	1864.863526	267	1747.545595	46	129	409	128	neo	1.493444723	-0.428459954
-4724287	-1426107	1823.050565	262.9714748	1899.390867	48	125	360	121	neo	1.310755822	-0.198112165
-4614287	-1426107	1826.360656	265.1750162	1326.710135	49	122	327	122	neo	1.247426166	-0.86873136
-3844287	-1426107	1647.41846	246	575.2548403	51	138	321	99	neo	0.156359004	-1.520979998
-3734287	-1426107	1607.869462	239.0657007	844.9609328	62	143	329	101	neo	-0.045593043	-1.159442702
-3624287	-1426107	1539.70765	258.718861	1309.001622	64	163	315	90	neo	0.152213803	-0.501590457
-7364287	-1536107	964.0224473	54.36481585	382.3210079	6	99	219	30	neo	-5.529282065	-1.020585737
-7254287	-1536107	1338.638283	106.6410213	491.3511515	13	124	411	26	neo	-3.32368752	-1.350637891
-7144287	-1536107	1795.407241	228.5695618	1639.824898	29	170	655	50	neo	0.570785564	-0.501859506
-7034287	-1536107	1807.820535	240.1393879	1322.369842	63	209	724	84	neo	0.750638556	-0.876504198
-6924287	-1536107	1735.931638	237.7928827	1664.734927	104	231	716	112	neo	0.531666916	-0.380391546
-6814287	-1536107	1676.514011	248	2665.831247	117	228	658	126	neo	0.701882332	0.881701254
-6704287	-1536107	1713.562705	249.0148978	2434.973365	117	218	603	133	neo	0.800662487	0.562279518
-6594287	-1536107	1716.287874	251.1632666	1893.126805	100	207	584	124	neo	0.740448499	-0.071600106
-6484287	-1536107	1751.01957	253	1873.942894	89	183	556	120	neo	0.887167575	-0.139793599
-6374287	-1536107	1794.751487	255	1695.523391	85	177	515	131	neo	1.036141133	-0.406098749
-6264287	-1536107	1815.666737	254.9764801	1561.319366	89	181	492	132	neo	1.080837793	-0.591622346
-6154287	-1536107	1808.195934	250.9837761	1604.331699	93	170	471	136	neo	0.994776603	-0.535619776
-6044287	-1536107	1805.546115	249	1648.231655	93	157	481	140	neo	0.960083017	-0.482958203
-5934287	-1536107	1763.201712	244.9584654	1887.001983	91	154	501	137	neo	0.792461252	-0.15041679
-5824287	-1536107	1711.126275	239.8501823	2135.963364	85	151	501	138	neo	0.575140868	0.20622999
-5714287	-1536107	1764.465974	244.292036	1563.641471	78	148	483	144	neo	0.721624701	-0.530400818
-5604287	-1536107	1856.101608	248.5357864	2081.969571	68	144	466	145	neo	1.21030386	-0.046821053
-5494287	-1536107	1890.892622	247.7390249	2244.413125	59	134	446	148	neo	1.347476269	0.093961845
-5384287	-1536107	1907.077346	246.9217551	1972.821454	55	132	421	142	neo	1.335242338	-0.246323076
-5274287	-1536107	1922.675724	245.9230666	2097.831056	51	129	398	142	neo	1.395930568	-0.123014572
-5164287	-1536107	1937.434094	249.0378061	1918.912492	49	127	397	137	neo	1.464992595	-0.348708989
-5054287	-1536107	1906.286939	251.5385143	1782.027557	44	125	420	136	neo	1.374749492	-0.462753908
-4944287	-1536107	1868.622417	259.3325333	1876.875523	45	130	432	134	neo	1.399283685	-0.291316999
-4834287	-1536107	1840.604983	268	1645.506065	48	131	400	128	neo	1.407687588	-0.513015311
-4724287	-1536107	1801.937153	252.3028412	1855.174235	50	130	354	121	neo	1.045536902	-0.232672038
-3844287	-1536107	1484.995228	245.6235359	620.3535167	63	142	363	109	neo	-0.396660495	-1.244884761
-3734287	-1536107	1407.234576	244.7787142	1192.092819	71	150	353	105	neo	-0.564618886	-0.471213669
-7254287	-1646107	889.3706947	28.86803795	754.8297516	6	74	236	24	neo	-6.151731978	-0.511607582
-7144287	-1646107	1222.719159	56.80579771	886.5702019	19	116	436	27	neo	-4.503269491	-0.785741305
-7034287	-1646107	1368.797124	77.07850342	1413.358123	30	166	644	76	neo	-3.549834453	-0.349231337
-6924287	-1646107	1394.72502	85.01007113	1149.300538	63	206	784	92	neo	-3.376117129	-0.684274549
-6814287	-1646107	1578.354863	245.6401256	6282.945643	100	233	819	110	neo	1.037406921	5.236931218
-6704287	-1646107	1668.061383	254	3503.939089	112	233	747	125	neo	0.941601935	1.878526816
-6594287	-1646107	1708.179617	254	2002.543046	97	211	652	120	neo	0.783268837	0.070509726
-6484287	-1646107	1759.379607	257	1912.237077	87	185	575	122	neo	0.992398714	-0.102096832
-6374287	-1646107	1803.564166	257.9071042	1719.000899	79	179	514	127	neo	1.12112193	-0.387556438
-6264287	-1646107	1848.729942	257	1505.720303	79	180	480	136	neo	1.217911244	-0.699816106
-6154287	-1646107	1823.53333	252.4821662	1600.0361	84	177	462	133	neo	1.072263472	-0.560082984
-6044287	-1646107	1808.288742	250	1806.650162	87	169	470	124	neo	1.017918941	-0.300672785
-5934287	-1646107	1782.255716	250	1938.680452	87	164	522	141	neo	0.954888297	-0.110659375
-5824287	-1646107	1719.022367	245.0650609	1767.416097	82	157	542	142	neo	0.619697875	-0.22900677
-5604287	-1646107	1846.166225	241	1996.02773	60	143	485	144	neo	1.02922038	-0.141961293
-5494287	-1646107	1890.34056	246.6358749	1734.141434	54	137	461	144	neo	1.226094807	-0.502210698
-5384287	-1646107	1881.21327	245.0072686	1956.636498	50	134	442	141	neo	1.210540467	-0.231729238
-5274287	-1646107	1890.260383	248.0106588	1672.840216	48	128	421	137	neo	1.237506917	-0.572111012
-5164287	-1646107	1894.207063	247	1900.954729	47	126	415	138	neo	1.278440116	-0.312392099
-5054287	-1646107	1874.012809	250.4529097	1680.116005	44	128	429	133	neo	1.225576254	-0.538466009
-4944287	-1646107	1852.90066	265	1568.223351	48	132	430	129	neo	1.382689746	-0.623568579
-3954287	-1646107	1637.389405	232.0992942	1036.595554	60	143	381	109	neo	-0.02729112	-0.984281393
-3844287	-1646107	1297.428116	223.8093276	569.2344735	78	148	411	115	neo	-1.424972323	-1.07065609
-3734287	-1646107	1357.366265	256.0928958	1835.682804	76	162	380	96	neo	-0.412990393	0.361615884
-7254287	-1756107	1170.350327	65.08300654	288.8288569	4	48	172	22	neo	-4.656987023	-1.402016386
-7144287	-1756107	1122.058549	66.82281253	633.2849668	5	69	180	18	neo	-4.724260194	-0.931374571
-7034287	-1756107	1523.066313	141.1844773	420.5954982	7	93	240	52	neo	-2.11017621	-1.648446857
-6924287	-1756107	1302.531018	71.68152314	800.67913	12	131	342	61	neo	-3.990259644	-0.979225056
-6814287	-1756107	1109.8217	37.50166046	2548.127246	29	185	665	88	neo	-4.895789556	1.287769743
-6704287	-1756107	1497.583825	204.3565786	1256.437292	73	228	861	116	neo	-0.94138042	-0.566257791
-6594287	-1756107	1607.721847	239.9111288	1880.627233	91	216	821	109	neo	0.172354669	0.050745934
-6484287	-1756107	1754.983175	257	1958.56303	90	190	606	116	neo	0.986483658	-0.041956464
-6374287	-1756107	1775.155283	258	1849.725643	81	181	545	123	neo	1.051315235	-0.195687547
-6264287	-1756107	1804.59097	257	1603.8941	73	174	488	130	neo	1.086305065	-0.524370664
-6154287	-1756107	1806.772951	251.6657004	1678.004964	72	172	447	130	neo	1.01619317	-0.446882938
-6044287	-1756107	1810.117198	248	1735.797055	74	168	451	131	neo	0.975671727	-0.38816411
-5934287	-1756107	1802.012117	247.0336271	2030.17098	83	167	544	135	neo	0.98920169	-0.03443309
-5824287	-1756107	1787.406956	249.8832909	1826.51305	83	163	596	146	neo	0.948408673	-0.248834783
-5494287	-1756107	1857.665889	241.7790074	2065.917131	50	139	516	139	neo	1.095757328	-0.075343756
-5274287	-1756107	1814.254262	241.1702795	1908.345651	45	132	462	135	neo	0.905784001	-0.200143527
-5164287	-1756107	1858.887581	249.0867312	1848.820628	46	130	447	133	neo	1.183459058	-0.322215853
-5054287	-1756107	1861.024844	255.8893472	1544.448572	45	131	448	130	neo	1.248386723	-0.672805051
-3954287	-1756107	1589.856608	239.7308451	716.5953799	61	149	391	114	neo	-0.120960494	-1.283717494
-3844287	-1756107	1278.58454	238.8361239	1124.212291	85	165	458	119	neo	-1.120556337	-0.379843268
-7144287	-1866107	1202.244627	70.04696544	538.2998985	4	70	159	18	neo	-4.413063247	-1.149142753
-7034287	-1866107	981.6989727	28.18155547	680.0782903	5	62	147	15	neo	-5.862596836	-0.726905431
-6924287	-1866107	1136.127934	52.11986921	660.9872544	5	81	161	27	neo	-4.92471931	-0.935024047
-6814287	-1866107	1252.816168	58.82561339	947.1586914	8	111	226	45	neo	-4.353533948	-0.754214181
-6704287	-1866107	917.7262489	24.51040728	975.3038134	27	163	488	69	neo	-6.086663778	-0.298229567
-6594287	-1866107	1366.110272	192.5363462	1093.770626	52	207	837	94	neo	-1.627176216	-0.588283162
-6484287	-1866107	1663.545404	236.3993461	2192.627512	91	194	742	114	neo	0.363975634	0.334066046
-6374287	-1866107	1693.026382	257	1889.498084	89	178	600	126	neo	0.761034063	-0.037185787
-6264287	-1866107	1746.422378	256	1823.355824	75	171	523	124	neo	0.913321604	-0.189125806
-6154287	-1866107	1773.067584	250	1628.3551	72	172	454	123	neo	0.862390168	-0.46026715
-6044287	-1866107	1804.162501	246	1414.879382	73	168	421	129	neo	0.857591485	-0.756851641
-5934287	-1866107	1812.17026	239.8686957	1723.86386	77	162	500	134	neo	0.839859834	-0.414103302
-5824287	-1866107	1730.089006	215.4263988	1806.549042	74	163	582	130	neo	0.153178682	-0.232032916
-4834287	-1866107	1659.315653	255.3530101	1493.301625	55	136	409	121	neo	0.539326582	-0.455097979
-4724287	-1866107	1588.515448	252.0125608	1394.202582	60	138	395	120	neo	0.220013751	-0.476970541
-4174287	-1866107	1720.494944	254	734.7911389	55	138	316	111	neo	0.575853399	-1.426431066
-4064287	-1866107	1588.890651	228.154526	670.3819346	54	144	325	108	neo	-0.333361941	-1.349402807
-3954287	-1866107	1450.342126	208.2869588	855.4333906	58	148	387	109	neo	-1.113942656	-0.964836305
-3844287	-1866107	1345.926408	228.7315983	1221.058744	91	162	469	111	neo	-1.045799287	-0.371010406
-6924287	-1976107	1160.17082	39.84487561	313.0174636	4	70	159	16	neo	-5.12306963	-1.388236994
-6704287	-1976107	1051.152547	81	969.1821711	10	106	215	41	neo	-4.655666453	-0.425515206
-6594287	-1976107	1430.190864	157.6281367	1133.52211	32	171	560	72	neo	-2.003338335	-0.669606062
-6484287	-1976107	1621.297483	216.9924846	2266.010756	58	193	816	96	neo	-0.101333293	0.456058088
-6374287	-1976107	1682.230189	256	2064.706201	82	187	750	117	neo	0.741326093	0.181103031
-6264287	-1976107	1706.382266	256	2197.621469	75	177	605	126	neo	0.85007319	0.302978096
-6154287	-1976107	1731.255954	250	1587.971918	71	170	503	124	neo	0.711470506	-0.449780161
-6044287	-1976107	1761.295902	234.763849	1376.420613	71	167	432	125	neo	0.509317834	-0.755347438
-5934287	-1976107	1819.300828	236.9599764	1275.58324	70	162	421	126	neo	0.725755341	-0.950535135
-4944287	-1976107	1730.538096	259.6431841	1581.197774	53	139	419	126	neo	0.874286455	-0.44581354
-4834287	-1976107	1556.941633	237.789856	1619.873576	55	136	412	125	neo	-0.089255864	-0.186059162
-4724287	-1976107	1481.218894	232.7620665	1700.210382	61	137	400	126	neo	-0.419235151	0.00642083
-4174287	-1976107	1722.314649	248.9967539	727.9554351	52	139	320	117	neo	0.494289898	-1.442566864
-4064287	-1976107	1603.531817	226.0746479	720.1142357	54	146	323	107	neo	-0.309442906	-1.313873692
-3954287	-1976107	1452.921861	203.3890895	1029.760342	64	152	391	104	neo	-1.155429189	-0.770412487
-3844287	-1976107	1458.613952	237.743507	1027.553396	89	168	464	102	neo	-0.542863552	-0.742054978
-6594287	-2086107	1210.711279	76	556.4317271	15	115	276	43	neo	-4.277693717	-1.132925757
-6484287	-2086107	1580.596994	183.3413963	1083.723704	34	167	579	63	neo	-1.054595049	-0.90602394
-6374287	-2086107	1662.61499	178.4528028	3141.031643	65	188	777	81	neo	-0.453669426	1.377099603
-6264287	-2086107	1689.696053	253	3649.835719	89	194	774	121	neo	1.02701919	2.017897253
-6154287	-2086107	1663.863264	249	1867.177193	78	176	629	120	neo	0.518705138	-0.032077207
-6044287	-2086107	1727.204505	246.763849	1239.474968	69	162	467	120	neo	0.573113128	-0.854682251
-4944287	-2086107	1682.58586	247.6611704	1296.691506	51	136	407	126	neo	0.44730819	-0.725376031
-4834287	-2086107	1613.649204	240.9238751	1469.138048	54	133	405	130	neo	0.12912802	-0.436650801
-4724287	-2086107	1568.833387	221.8693334	1493.965323	60	135	397	133	neo	-0.348431701	-0.367405617
-4174287	-2086107	1641.050269	225.3435014	815.9678164	58	151	330	114	neo	-0.174917287	-1.254512777
-4064287	-2086107	1719.872731	232.8407115	637.6876975	59	154	345	109	neo	0.189047267	-1.562816163
-3954287	-2086107	1615.901133	228.9486298	665.262878	68	152	413	99	neo	-0.228289911	-1.391711642
-3844287	-2086107	1525.920493	236.0407543	1299.196571	87	166	458	99	neo	-0.288666502	-0.519632777
-6484287	-2196107	1214.149171	64.76327279	478.8569293	17	110	284	31	neo	-4.475342239	-1.240908741
-6374287	-2196107	1549.286362	122.2028788	958.8159465	37	151	510	52	neo	-2.242525641	-1.077697733
-6264287	-2196107	1643.328803	219.5058034	1175.663577	71	178	695	104	neo	-0.197185622	-0.844336213
-6154287	-2196107	1614.581999	242.8031888	1556.425079	73	173	665	143	neo	0.181966632	-0.333916744
-6044287	-2196107	1782.19422	248.236151	1212.021065	63	158	479	125	neo	0.781178736	-0.960863623
-4944287	-2196107	1617.04827	224.1411258	1486.881901	48	131	396	128	neo	-0.145709908	-0.439566207
-4834287	-2196107	1703.851494	248	1496.531184	52	131	397	130	neo	0.565211725	-0.521012861
-4724287	-2196107	1731.267541	234.7978053	1697.645433	58	134	392	136	neo	0.470450562	-0.33892422
-4284287	-2196107	1673.148166	227.1621392	1366.337346	64	151	362	123	neo	0.074586072	-0.654203066
-4174287	-2196107	1635.01367	227.1103979	926.62514	66	160	373	117	neo	-0.143252238	-1.115017171
-4064287	-2196107	1650.742842	221.7613283	916.7973629	63	158	398	106	neo	-0.183817198	-1.154208054
-3954287	-2196107	1661.469337	245.4007776	809.9683324	70	153	444	97	neo	0.240249798	-1.267019927
-3844287	-2196107	1484.720838	249.1983563	1004.145138	87	167	454	90	neo	-0.260296887	-0.792435166
-6264287	-2306107	1568.675502	178.7151476	346.6022	35	136	429	59	neo	-1.320371315	-1.755325747
-6154287	-2306107	1466.978751	167.665413	744.2708562	53	155	544	93	neo	-1.780747572	-1.163391318
-6044287	-2306107	1775.995942	246	1067.763849	50	146	424	107	neo	0.692957024	-1.12324959
-4944287	-2306107	1692.832516	241.5675578	1556.634174	46	129	394	129	neo	0.428230739	-0.442922202
-4834287	-2306107	1740.211806	248	1450.577453	50	132	395	132	neo	0.680497727	-0.624775365
-4724287	-2306107	1756.305113	244.0300011	1450.032236	55	135	394	138	neo	0.666830952	-0.652075037
-4614287	-2306107	1619.641307	235.5573895	1320.317807	60	141	387	138	neo	0.027609776	-0.624699482
-4394287	-2306107	1662.589716	222.6586142	1558.005491	54	151	381	126	neo	-0.001599099	-0.420981392
-4284287	-2306107	1698.768867	236.4749903	1029.438438	66	157	403	127	neo	0.256780138	-1.072298204
-4174287	-2306107	1523.774179	219.6194678	1231.685036	77	165	438	119	neo	-0.593001912	-0.614023465
-4064287	-2306107	1671.982455	243.3182771	1089.465627	69	160	462	109	neo	0.295231769	-0.957577649
-3954287	-2306107	1567.945246	229.411769	986.3199019	77	157	483	98	neo	-0.321076876	-0.95028986
-3844287	-2306107	1437.948704	250.6233918	1277.590057	90	172	456	81	neo	-0.341788868	-0.407141284
-6264287	-2416107	1417.360211	134.1755151	424.0839013	15	103	253	39	neo	-2.592035187	-1.506588737
-6154287	-2416107	1639.507305	213.9730275	678.2368783	31	129	380	69	neo	-0.403748425	-1.42600742
-4944287	-2416107	1718.136176	245.9946353	1525.684959	46	130	405	130	neo	0.585148761	-0.508931535
-4834287	-2416107	1727.09264	240.4882979	1284.58004	49	134	409	139	neo	0.473186657	-0.80895654
-4724287	-2416107	1706.650853	229.4931643	1567.159454	52	136	411	137	neo	0.268945385	-0.46331087
-4614287	-2416107	1533.203607	213	1670.34992	57	144	408	136	neo	-0.588781738	-0.122397535
-4504287	-2416107	1563.215025	213.6584993	1383.386152	58	149	408	130	neo	-0.53126548	-0.498019597
-4394287	-2416107	1692.997037	226.2547939	1313.045898	57	157	412	133	neo	0.11629232	-0.744797637
-4284287	-2416107	1644.611109	222.0196857	1083.063196	72	164	454	126	neo	-0.167595069	-0.951367116
-4174287	-2416107	1587.289002	227.4615398	1335.898782	95	172	491	122	neo	-0.219820202	-0.571056937
-4064287	-2416107	1657.58285	238.1951941	1070.977876	83	167	510	108	neo	0.15384393	-0.965095747
-3954287	-2416107	1644.590802	238.970423	866.5513404	95	166	522	97	neo	0.082575812	-1.184959736
-3844287	-2416107	1439.534654	250	1220.16757	94	176	461	55	neo	-0.358438345	-0.477065609
-6264287	-2526107	1366.781749	80.96042564	537.6190056	13	84	249	40	neo	-3.66202671	-1.364404343
-6154287	-2526107	1683.393768	204.8706548	884.2903942	25	115	372	64	neo	-0.370386223	-1.256226421
-6044287	-2526107	1778.497139	234	688.6962702	33	110	314	87	neo	0.419576964	-1.58276402
-4944287	-2526107	1697.038879	244.9018477	1330.775729	46	129	431	133	neo	0.455765254	-0.708622023
-4834287	-2526107	1688.944308	239.679563	1287.944932	47	134	441	135	neo	0.329431687	-0.753360427
-4724287	-2526107	1733.46555	240.9744736	1205.878752	51	137	442	140	neo	0.487887388	-0.909067121
-4614287	-2526107	1604.046379	235.679563	1329.863086	56	148	444	137	neo	-0.021726177	-0.591923565
-4504287	-2526107	1424.661302	189.4587264	1447.896689	66	159	442	136	neo	-1.410436471	-0.259054919
-4394287	-2526107	1655.453228	222.1061841	1224.457341	70	161	441	134	neo	-0.101196919	-0.80115075
-4284287	-2526107	1589.459678	208.2435081	1493.938293	79	168	473	128	neo	-0.513318689	-0.41124784
-4174287	-2526107	1499.004114	216.9167281	1199.349277	109	175	516	124	neo	-0.730760345	-0.62068167
-4064287	-2526107	1524.411038	208.1307499	1110.459381	100	174	540	114	neo	-0.813173553	-0.769387917
-3954287	-2526107	1385.766353	186.2925869	1399.892932	121	179	533	102	neo	-1.607583672	-0.265058239
-6264287	-2636107	1527.056291	101.1212606	520.7522934	15	87	266	48	neo	-2.768985897	-1.582247453
-6154287	-2636107	1713.321492	216.0807303	1007.979039	27	115	373	80	neo	-0.050030959	-1.140429198
-6044287	-2636107	1757.72828	237	641.7389489	31	106	297	78	neo	0.391147826	-1.605569039
-5274287	-2636107	1607.201046	232.1464419	1213.940271	46	126	396	119	neo	-0.094796936	-0.735587557
-5164287	-2636107	1629.807074	239.5525983	1616.225263	44	128	411	118	neo	0.18963768	-0.288760764
-5054287	-2636107	1653.979121	244.638662	1240.848605	49	132	438	125	neo	0.286279166	-0.754549104
-4944287	-2636107	1624.651247	240.2762991	1158.229145	48	137	450	130	neo	0.094365486	-0.815499453
-4834287	-2636107	1664.726169	238.837024	1177.715056	48	137	452	139	neo	0.210367348	-0.849612706
-4724287	-2636107	1632.006394	230.8033621	1168.082971	51	141	450	143	neo	-0.042207339	-0.82482705
-4614287	-2636107	1603.80082	231.7273545	1476.097542	57	152	460	148	neo	-0.06206484	-0.42533312
-4504287	-2636107	1419.616933	198.1658741	1674.53479	74	162	465	142	neo	-1.232644803	0.022302553
-4394287	-2636107	1590.886225	210.893984	1548.484051	79	165	474	129	neo	-0.451912811	-0.346545814
-4284287	-2636107	1524.094734	202.2762991	1601.307593	92	173	492	128	neo	-0.818789926	-0.202547116
-4174287	-2636107	1484.673817	212.0844758	1327.412068	102	173	550	119	neo	-0.838041582	-0.456884751
-4064287	-2636107	1632.649001	238.1043715	1188.999563	122	178	564	109	neo	0.090245439	-0.793053446
-3954287	-2636107	1416.275934	246.1573381	1132.356254	117	192	518	68	neo	-0.521642178	-0.551855537
-6264287	-2746107	1559.286542	99.81295179	794.4441084	22	101	293	44	neo	-2.627511171	-1.308641846
-6154287	-2746107	1629.58422	197.6533236	871.9571414	34	122	381	63	neo	-0.681503567	-1.204604019
-6044287	-2746107	1731.028106	238	683.6105159	35	107	289	70	neo	0.325367198	-1.518758048
-5494287	-2746107	1635.969378	237.1428272	1360.057144	46	121	388	98	neo	0.118655302	-0.599023774
-5384287	-2746107	1572.096547	215.8158189	1457.837496	46	125	405	107	neo	-0.448970224	-0.420911973
-5274287	-2746107	1623.438619	236.1998156	1338.278745	45	122	417	113	neo	0.055228635	-0.608240749
-5164287	-2746107	1630.7942	236.1383276	1602.164623	49	129	431	116	neo	0.1312577	-0.310389702
-5054287	-2746107	1658.773945	243	1248.309496	51	137	444	125	neo	0.275832212	-0.754297866
-4944287	-2746107	1624.641276	233.1386106	1222.61912	48	136	449	129	neo	-0.016311819	-0.748374285
-4834287	-2746107	1602.715202	229.8640331	1115.79855	51	144	454	140	neo	-0.16888559	-0.846551071
-4724287	-2746107	1588.50554	226.136072	1456.656642	61	150	467	140	neo	-0.21479198	-0.433257891
-4614287	-2746107	1390.313084	201.4179823	1524.013406	72	160	491	144	neo	-1.306287057	-0.109353971
-4504287	-2746107	1492.626651	207.0517706	1274.558836	96	171	521	143	neo	-0.908199797	-0.535227854
-4394287	-2746107	1572.274809	204.2731716	1141.459585	122	174	554	141	neo	-0.71005278	-0.80352482
-4284287	-2746107	1386.505499	180.3925246	1987.660292	167	177	564	134	neo	-1.591302831	0.413419174
-4174287	-2746107	1526.011742	225.3372316	1509.821852	162	201	577	115	neo	-0.431821191	-0.285958003
-4064287	-2746107	1405.478662	209.2716518	1212.634835	142	196	561	92	neo	-1.180030376	-0.484893372
-6264287	-2856107	1469.512712	79.74065132	1323.923979	28	105	325	46	neo	-3.17705576	-0.589450166
-6154287	-2856107	1679.664229	226.4084654	940.1372492	36	111	375	70	neo	-4.12E-05	-1.16157861
-5604287	-2856107	1707.152043	243	1263.318961	41	106	343	84	neo	0.444211123	-0.803456722
-5494287	-2856107	1630.434435	240	1415.454587	46	121	394	89	neo	0.15999568	-0.523498969
-5384287	-2856107	1598.587723	227.8754706	1587.871847	46	123	436	94	neo	-0.124438926	-0.292011118
-5274287	-2856107	1595.675441	230.3620557	1366.70663	47	126	456	103	neo	-0.134967918	-0.543377168
-5164287	-2856107	1647.976277	232.7172291	1268.274021	50	131	454	107	neo	0.065186094	-0.727715928
-5054287	-2856107	1576.653455	226.0922428	1389.883467	49	129	449	116	neo	-0.269219078	-0.49492194
-4944287	-2856107	1578.963783	219.7977281	1259.723768	47	133	447	124	neo	-0.395687375	-0.657159289
-4834287	-2856107	1603.592744	225.4084654	1325.841775	56	145	463	129	neo	-0.201521143	-0.607586832
-4724287	-2856107	1567.864649	206.5027101	1296.163009	78	153	499	134	neo	-0.656163845	-0.614329583
-4614287	-2856107	1499.092109	216.482832	1364.41271	101	162	542	144	neo	-0.705467031	-0.428598643
-4504287	-2856107	1374.373619	201.6486991	1323.160688	131	185	562	145	neo	-1.396337649	-0.32159805
-4394287	-2856107	1415.429112	215.4084654	1357.289619	144	193	560	134	neo	-1.011508995	-0.322811915
-4284287	-2856107	1381.36502	242.739936	1688.645906	165	188	543	1	neo	-0.590566653	0.141814848
-4174287	-2856107	1326.755492	218.3232169	1513.456486	133	192	542	88	neo	-1.233625192	-0.014992222
-6374287	-2966107	1247.825366	52.93795149	472.2754109	9	60	171	32	neo	-4.565789268	-1.308357246
-6264287	-2966107	1529.209353	192.1122837	856.5353684	27	104	352	44	neo	-1.12349378	-1.090512715
-6154287	-2966107	1688.14245	222	781.5189244	34	100	357	58	neo	-0.07843535	-1.363410781
-5604287	-2966107	1682.057676	236	1289.747403	44	104	340	83	neo	0.242666936	-0.745917715
-5494287	-2966107	1558.812912	232	1587.784658	47	122	411	92	neo	-0.189203648	-0.232634433
-5384287	-2966107	1556.850167	229.0110754	1651.025941	45	121	464	96	neo	-0.23510678	-0.159475534
-5274287	-2966107	1546.911258	222.0268082	1703.485179	48	126	477	83	neo	-0.379432855	-0.092419738
-5164287	-2966107	1617.663942	222.6132153	1622.800721	50	126	463	104	neo	-0.143249799	-0.283468674
-5054287	-2966107	1486.641196	210.5701659	1776.135232	47	124	448	114	neo	-0.769156407	0.062531026
-4944287	-2966107	1441.89568	182.340996	1610.667438	48	130	445	116	neo	-1.442439525	-0.10082642
-4834287	-2966107	1473.738732	198.8783497	1538.931086	62	142	466	123	neo	-1.061961067	-0.209793696
-4724287	-2966107	1431.375029	198.118996	1364.503601	93	153	515	130	neo	-1.254271151	-0.355885479
-4614287	-2966107	1305.109578	190.9228153	1388.238667	116	170	551	140	neo	-1.805680492	-0.162265358
-4504287	-2966107	1197.677461	189.3928224	2244.991913	125	187	537	129	neo	-2.030837281	0.984252908
-6374287	-3076107	1292.614672	82.21879826	423.3255031	8	67	195	36	neo	-3.916389732	-1.394183006
-6264287	-3076107	1544.02029	181.4424479	536.6171007	21	100	371	48	neo	-1.320158579	-1.496441926
-6154287	-3076107	1693.234736	218	675.0786209	29	90	329	55	neo	-0.151080384	-1.499202631
-5494287	-3076107	1498.387386	231	1553.948642	47	122	430	94	neo	-0.419760096	-0.189977099
-5384287	-3076107	1502.520803	219.9611609	1598.444578	43	116	472	93	neo	-0.587584746	-0.156190697
-5274287	-3076107	1572.187265	223.9422147	1499.438986	49	125	478	89	neo	-0.30007317	-0.363298556
-5164287	-3076107	1509.875251	196.1958977	2045.003286	51	123	461	103	neo	-0.885131557	0.328156173
-5054287	-3076107	1435.059842	197.0014163	1842.541578	47	122	440	107	neo	-1.166889189	0.195832887
-4944287	-3076107	1448.162353	195.3057203	2060.566401	51	125	438	112	neo	-1.108469635	0.430380156
-4834287	-3076107	1339.025636	172.5100436	1603.907336	66	136	460	117	neo	-1.965373149	0.021973164
-4724287	-3076107	1318.177723	182.3699535	1739.4258	102	154	513	119	neo	-1.839638922	0.220041786
-4614287	-3076107	1335.987792	217.7876461	2440.582143	105	174	515	116	neo	-1.028826639	1.053999231
-6484287	-3186107	975.1673178	8.991911666	85.72095113	2	34	101	21	neo	-6.333453037	-1.43341337
-6374287	-3186107	1380.905402	140.6513459	667.958767	8	77	219	35	neo	-2.556806262	-1.164334044
-6264287	-3186107	1530.81958	184.2731444	1045.102726	17	96	383	48	neo	-1.21630848	-0.881448552
-5494287	-3186107	1505.685927	219.1911554	1492.889476	46	113	431	90	neo	-0.61084115	-0.284646874
-5384287	-3186107	1534.422977	214.0782449	1728.005447	44	111	461	93	neo	-0.554635413	-0.055554368
-5274287	-3186107	1621.311455	216.9530086	1966.898207	52	122	468	95	neo	-0.160840687	0.106812009
-5164287	-3186107	1536.571911	202.127549	1949.332386	55	126	456	99	neo	-0.710194899	0.186369482
-5054287	-3186107	1463.854294	185.8531763	2372.120612	49	120	428	104	neo	-1.156800698	0.761788041
-4944287	-3186107	1333.946322	173.1126788	1766.326774	53	121	427	106	neo	-1.940361395	0.219261887
-4834287	-3186107	1369.940223	179.2952255	1690.21602	68	127	449	106	neo	-1.725449004	0.087778173
-4724287	-3186107	1217.482078	185.6145789	2097.440647	101	150	493	107	neo	-2.057435248	0.780440282
-6374287	-3296107	1341.857521	134.1480749	501.8797753	10	84	234	49	neo	-2.835371828	-1.311733893
-6264287	-3296107	1522.553717	196.8183361	1239.463164	18	95	381	56	neo	-0.989576168	-0.628999164
-6154287	-3296107	1683.647961	215	783.9077283	20	71	284	57	neo	-0.214271693	-1.362328868
-5494287	-3296107	1500.781203	214.4036205	1738.390121	46	100	408	74	neo	-0.662005064	0.003305278
-5384287	-3296107	1594.999629	207.3097251	1691.19837	51	109	446	84	neo	-0.471682226	-0.189657486
-5274287	-3296107	1552.745442	211.9330756	1399.855892	57	118	451	89	neo	-0.593633526	-0.466310081
-5164287	-3296107	1476.595226	191.3219791	2195.072414	58	121	443	92	neo	-1.053598167	0.543715046
-5054287	-3296107	1465.942128	185.4995491	2164.113801	51	119	414	90	neo	-1.196712263	0.515685199
-4944287	-3296107	1314.889805	161.3766814	1502.991963	51	118	410	93	neo	-2.260115808	-0.075135198
-4834287	-3296107	1344.970891	182.320061	1972.794407	62	121	434	88	neo	-1.702950997	0.455488893
-4724287	-3296107	1248.549604	191.3500399	2145.715994	86	136	452	90	neo	-1.842609976	0.800449665
-6484287	-3406107	1645.515431	168.0161767	240.9595583	5	46	125	32	neo	-1.263261761	-1.996639927
-6374287	-3406107	1349.62184	87.46957416	365.438192	12	80	240	45	neo	-3.642135545	-1.53440771
-6264287	-3406107	1575.826651	199	738.0135366	18	80	329	52	neo	-0.868420105	-1.285353388
-5494287	-3406107	1552.422951	214	1581.842308	48	96	377	77	neo	-0.523206624	-0.251082538
-5384287	-3406107	1538.384433	211	1609.885703	56	110	404	74	neo	-0.617521009	-0.202381594
-5274287	-3406107	1527.036165	203.0313766	2004.824816	55	112	403	79	neo	-0.716263885	0.26531464
-5164287	-3406107	1426.178439	188.2163805	1764.939868	52	104	392	81	neo	-1.364310229	0.10756598
-5054287	-3406107	1330.998094	181.1609457	2002.512411	48	108	388	82	neo	-1.764906342	0.508132182
-4944287	-3406107	1294.383745	178.5340996	1565.723105	49	114	388	80	neo	-2.021461063	0.045728203
-4834287	-3406107	1249.762501	166.2092529	1537.568307	64	118	409	79	neo	-2.392515722	0.060450751
-4724287	-3406107	1142.324583	194.9741443	1505.435869	77	130	418	81	neo	-2.269247786	0.203494026
-6484287	-3516107	1250.114966	89.91966317	163.9840916	7	47	143	36	neo	-3.97971214	-1.629665419
-6374287	-3516107	1617.669897	185.9502478	367.3397237	9	70	236	44	neo	-1.023757794	-1.79048014
-6264287	-3516107	1615.673688	205	442.9732907	17	69	279	47	neo	-0.686577119	-1.677931065
-5384287	-3516107	1503.822826	207.9217551	1733.448283	45	93	351	71	neo	-0.764563457	-0.013972908
-5274287	-3516107	1480.513466	203	1660.502634	44	97	350	74	neo	-0.943657839	-0.07255703
-5164287	-3516107	1389.313494	189.9948967	1825.811889	46	98	358	72	neo	-1.447658299	0.231447158
-5054287	-3516107	1270.659477	170.0083038	2024.732986	45	101	370	75	neo	-2.159537974	0.604649512
-4944287	-3516107	1212.799387	164.0165841	1957.062948	52	110	400	72	neo	-2.474222797	0.598638518
-4834287	-3516107	1116.734897	142.9032609	1869.574759	74	125	421	68	neo	-3.184698743	0.605080723
-6374287	-3626107	1614.193778	205	336	9	58	224	45	neo	-0.712692675	-1.800771266
-6264287	-3626107	1622.361799	212	502.7557607	18	61	262	46	neo	-0.531002953	-1.609458119
-5384287	-3626107	1418.066199	200	1505.03145	38	79	296	66	neo	-1.239622143	-0.171366878
-5274287	-3626107	1406.120538	198.1374107	1602.821755	38	83	303	67	neo	-1.293401293	-0.042844521
-5164287	-3626107	1328.067308	192.5981856	1897.084668	42	87	328	67	neo	-1.59807926	0.40200644
-5054287	-3626107	1289.810197	190.9985837	1779.901494	44	92	361	69	neo	-1.77959689	0.316132634
-4944287	-3626107	1273.117381	202	1512.261682	55	128	398	69	neo	-1.699285082	0.039118071
-4834287	-3626107	1073.298522	206	1542.488473	60	135	409	50	neo	-2.30749127	0.354335519
-5274287	-3736107	1382.038632	190	1403.762277	36	71	268	57	neo	-1.555516246	-0.251218224
-5164287	-3736107	1297.169288	183.0201072	1570.087396	35	77	300	63	neo	-1.933573017	0.052047493
-5054287	-3736107	1231.68331	181.1563998	1647.180213	39	102	330	61	neo	-2.174521703	0.230202503
-5054287	-3846107	1268.433778	188	1312.533942	34	112	301	45	neo	-1.9964879	-0.203390675
-5164287	-3956107	1273.433435	181	1185.769762	31	76	264	37	neo	-2.125280518	-0.366167243
-5164287	-4066107	1158.691444	175	1121.357061	31	92	251	25	neo	-2.633969932	-0.289983152
7485713	3743893	1004.411075	113.5537397	2031.420708	14	96	360	46	indo	-4.043992218	0.915707766
7595713	3743893	873.7363846	59.51283852	1320.750778	10	97	337	45	indo	-5.56435823	0.205186548
11555713	3743893	1075.157053	171	1167.205198	26	90	159	40	indo	-2.979691771	-0.125837851
11665713	3743893	1043.110661	168	1214.83469	18	87	158	38	indo	-3.131727448	-0.029451479
7375713	3633893	1733.66933	240	560.7682436	11	67	262	37	indo	0.344773791	-1.663546267
7485713	3633893	1631.659008	237.5009235	986.1636462	14	90	339	44	indo	0.036511162	-1.029159564
7595713	3633893	1398.24978	205.4761228	1466.721472	15	106	404	56	indo	-1.22031285	-0.182594752
7705713	3633893	1263.894994	167.0863813	1725.934538	16	111	388	46	indo	-2.291961495	0.261859317
7815713	3633893	867.7262924	54.99063819	1183.240317	15	93	337	20	indo	-5.690104271	0.047836818
7925713	3633893	841.245741	7.321927078	1281.241517	13	75	279	22	indo	-6.584928589	0.144933011
11005713	3633893	1121.865869	173.869177	1483.619451	21	62	171	41	indo	-2.708126139	0.182401059
11115713	3633893	1150.502062	176.6484972	1434.761589	23	67	173	39	indo	-2.571805771	0.089031958
11445713	3633893	1019.015144	155.1671058	2019.919031	38	88	180	50	indo	-3.277370471	0.929124983
11555713	3633893	1053.257435	158.463062	1616.171671	33	84	174	54	indo	-3.182806195	0.414316079
11665713	3633893	1089.090832	176.3630391	1221.329018	26	88	164	50	indo	-2.828736991	-0.075805489
11775713	3633893	951.7571409	174	1271.327755	13	66	138	0	indo	-3.329322327	0.169186015
7375713	3523893	1758.945723	248	509.5252755	10	60	237	34	indo	0.559333115	-1.749175694
7485713	3523893	1657.8988	247	784.6525417	11	74	286	43	indo	0.250687391	-1.289846858
7595713	3523893	1630.030403	244	1025.907587	13	89	356	44	indo	0.151048561	-0.973181776
7705713	3523893	1614.633298	242	1346.220418	19	104	397	46	indo	0.126891708	-0.580285799
7815713	3523893	1477.267185	198.1874813	2168.804711	22	106	416	38	indo	-0.93785632	0.519873916
7925713	3523893	1219.193999	153.7081194	1265.561954	21	102	400	35	indo	-2.766560288	-0.22906586
8035713	3523893	596.8272374	-16.36067186	1093.227278	20	99	371	30	indo	-7.86686322	0.235601756
8145713	3523893	399.0935685	-66.89903001	941.6253998	13	92	333	16	indo	-9.445979414	0.274116212
8255713	3523893	750.8902788	-13	503.4709856	8	77	289	4	indo	-7.398075735	-0.661431972
9245713	3523893	1152.526683	134.5432093	1851.863562	33	116	422	62	indo	-3.210233329	0.525635134
10565713	3523893	1104.740217	162.9303379	1199.620289	35	93	208	45	indo	-3.01157302	-0.137880998
10675713	3523893	1112.598381	167.798697	1239.196373	31	76	196	49	indo	-2.892803159	-0.097015794
10785713	3523893	1096.448352	178.2447752	1513.594057	23	67	185	49	indo	-2.713542733	0.257366078
10895713	3523893	1084.402454	181	1354.196812	24	64	183	50	indo	-2.738504523	0.090999948
11005713	3523893	1150.302974	174.0044413	1258.688186	24	68	180	49	indo	-2.652823349	-0.119225331
11115713	3523893	1114.683375	158.1637856	2102.593721	25	70	183	50	indo	-2.882195606	0.897159539
11225713	3523893	1132.265881	186	1634.040593	28	78	188	55	indo	-2.433374895	0.357360553
11335713	3523893	1190.418971	188.7431237	1688.308132	39	88	199	56	indo	-2.176451684	0.343654667
11445713	3523893	1136.796197	186.7227824	1756.538793	43	87	199	58	indo	-2.381285628	0.494935868
11555713	3523893	1144.4134	177.915005	1351.118012	37	87	190	57	indo	-2.587207376	0.001208735
11665713	3523893	959.3818821	130.076755	2349.610789	30	88	170	53	indo	-3.849871686	1.367877227
7375713	3413893	1739.695267	249	594.0453326	10	60	237	38	indo	0.527420478	-1.622845247
7485713	3413893	1712.54508	255.4990765	645.2057544	10	64	251	41	indo	0.556936131	-1.518362851
7595713	3413893	1703.117372	251	819.6196414	10	68	275	40	indo	0.481298201	-1.306837208
7705713	3413893	1672.147722	250	1012.808855	15	78	328	39	indo	0.396148016	-1.03975175
7815713	3413893	1637.929103	249.755423	1144.927027	20	89	382	43	indo	0.300919231	-0.838629407
7925713	3413893	1587.529285	242.2240192	1307.524138	22	99	404	47	indo	0.030465829	-0.587848558
8035713	3413893	1342.094219	168.229889	2368.970061	29	112	440	49	indo	-1.878243739	0.906041996
8145713	3413893	1433.639745	204.009612	2387.09935	26	127	454	47	indo	-0.943482315	0.841414727
8255713	3413893	1373.633603	173.9979166	1721.813852	21	122	445	39	indo	-1.798121399	0.113594987
8365713	3413893	856.8242431	36.56100942	1192.135371	22	118	421	35	indo	-6.044038186	0.052443976
8475713	3413893	708.8044827	-7.547925434	2468.934653	23	128	400	34	indo	-7.060935217	1.697201254
8695713	3413893	846.7458666	28.88355617	1045.921438	13	99	398	29	indo	-6.239921298	-0.113020379
8805713	3413893	933.8527039	33.0572263	1739.503637	16	94	423	26	indo	-5.733444152	0.581313061
8915713	3413893	501.6541209	-46.58476778	937.7088341	29	97	462	62	indo	-8.745086853	0.151112944
9025713	3413893	1300.916251	200.9550627	1991.452641	42	104	487	72	indo	-1.527965252	0.559027376
9135713	3413893	1266.713637	208.8213506	3910.617904	45	116	490	81	indo	-1.131271595	2.85547169
9245713	3413893	1343.419557	244	2788.740202	45	140	491	87	indo	-0.482020653	1.479782178
9355713	3413893	1032.974229	93.56929375	3030.780193	37	164	488	75	indo	-4.094891476	2.020426352
9465713	3413893	1174.297953	148.1123184	1709.070908	32	183	454	66	indo	-2.929462118	0.344248776
9575713	3413893	895.3658259	55.05794891	1037.700667	21	140	384	56	indo	-5.623076392	-0.160085652
10345713	3413893	1087.989659	159.9071864	924.3062161	31	112	240	55	indo	-3.175269627	-0.439605866
10455713	3413893	1093.591746	163.0275652	990.9302629	36	106	230	58	indo	-3.089090091	-0.366028544
10565713	3413893	1117.019757	172.0784179	1270.737182	34	89	217	52	indo	-2.797536466	-0.061458365
10675713	3413893	1103.067073	169.3318209	1377.945293	29	71	201	54	indo	-2.871597663	0.079826746
10785713	3413893	1108.414807	177.2920849	1327.661342	25	67	192	55	indo	-2.72568039	0.022740216
10895713	3413893	1151.455288	186	1495.069481	27	67	194	55	indo	-2.39511154	0.168677211
11005713	3413893	1166.787188	182.8789215	1525.635947	28	71	191	57	indo	-2.390591609	0.179704871
11115713	3413893	1190.042764	188.976624	1568.800611	28	71	194	59	indo	-2.197226132	0.204924389
11225713	3413893	1146.869084	190.8863856	1791.243243	32	78	204	61	indo	-2.268077552	0.526265812
11335713	3413893	1118.373722	181.6989127	1474.912347	44	89	218	68	indo	-2.586507778	0.185888001
11445713	3413893	1147.750953	176.2417993	1657.201785	45	93	218	68	indo	-2.544457379	0.352040201
11555713	3413893	1084.810708	163.0504526	1543.665329	36	101	204	61	indo	-3.00992799	0.291360152
12435713	3413893	1011.65751	223.7615461	2189.338355	12	45	50	15	indo	-2.084086656	1.214475103
7375713	3303893	1753.121252	256	643.5040699	10	64	230	40	indo	0.704002235	-1.575711159
7485713	3303893	1743.124695	261	668.9432135	10	66	242	42	indo	0.761211266	-1.526591103
7595713	3303893	1757.17154	257	842.3631909	10	61	253	38	indo	0.774269357	-1.348017985
7705713	3303893	1722.2008	253	855.7777902	10	57	263	39	indo	0.58822289	-1.288671979
7815713	3303893	1691.56143	251.964583	959.9777769	11	61	277	40	indo	0.486074775	-1.125967243
7925713	3303893	1654.795176	250	1094.77222	15	72	307	40	indo	0.352945034	-0.920150715
8035713	3303893	1601.702497	248.4493464	1266.190849	24	89	379	47	indo	0.178348513	-0.648608934
8145713	3303893	1586.835063	246	1274.036688	28	112	439	50	indo	0.086737879	-0.621722401
8255713	3303893	1546.812735	246	1486.457213	29	124	465	49	indo	-0.008305061	-0.318580069
8365713	3303893	1475.457203	216.4911937	1676.279665	35	136	481	56	indo	-0.72475651	-0.031940903
8475713	3303893	1272.666126	190.7214631	2720.897412	42	156	501	73	indo	-1.657794785	1.437963144
8585713	3303893	1371.89748	233.964583	3733.089566	33	159	501	92	indo	-0.372150807	2.531630258
8695713	3303893	1201.998165	166.6909582	3780.552652	29	144	515	59	indo	-2.106041537	2.745276316
8805713	3303893	1266.828595	194.1820789	3155.791648	36	134	523	56	indo	-1.532368615	1.957608546
8915713	3303893	1405.495276	236.964583	2132.285725	44	122	530	91	indo	-0.520515439	0.619938787
9025713	3303893	1424.375687	244.9928208	2277.783895	45	116	523	98	indo	-0.28861497	0.772831454
9135713	3303893	1365.423902	248	2479.398108	46	129	499	91	indo	-0.398557879	1.092844052
9245713	3303893	1266.561679	217.0174653	3403.119232	44	149	488	70	indo	-1.090077051	2.272481938
9355713	3303893	1173.887927	163.4615874	7731.5084	40	163	504	71	indo	-1.480304339	7.392698979
9465713	3303893	1226.826809	188.9404497	1829.291552	43	184	504	68	indo	-2.020799891	0.458278747
9575713	3303893	1002.131754	86.4107381	1371.294831	25	154	426	79	indo	-4.650661939	0.11758312
10345713	3303893	1056.495945	148.4489941	1290.213815	32	112	258	65	indo	-3.408901036	0.018027108
10455713	3303893	1164.384621	170.8630958	901.6420401	36	107	242	70	indo	-2.729220963	-0.558994014
10565713	3303893	1130.795782	174.8055874	1324.245764	37	90	226	63	indo	-2.692781754	-0.014902173
10675713	3303893	1125.240743	176.0974694	1359.629921	35	80	212	63	indo	-2.68249253	0.035520026
10785713	3303893	1140.54511	185.2801668	1275.665326	31	74	204	63	indo	-2.488038848	-0.073228696
10895713	3303893	1161.156592	188.4663162	1469.590682	33	72	205	68	indo	-2.324343477	0.128345833
11005713	3303893	1113.893003	173.5496125	1776.868746	34	76	202	65	indo	-2.683190621	0.535367077
11115713	3303893	1215.440343	195	1289.852278	33	74	204	63	indo	-2.061220629	-0.148925222
11225713	3303893	1269.826806	197.9667927	1632.767332	35	83	215	65	indo	-1.756499414	0.179778453
11335713	3303893	1121.417051	162.0378732	2277.712114	43	92	225	74	indo	-2.757770464	1.096683625
11445713	3303893	1005.846182	135.3505117	2216.583488	43	103	226	74	indo	-3.626060386	1.15449199
11555713	3303893	1115.538142	196.4667024	1551.431295	33	107	208	68	indo	-2.326001856	0.295794092
7485713	3193893	1722.985544	254	679.2020183	9	67	241	42	indo	0.573428399	-1.494758344
7595713	3193893	1764.957288	260.5938117	857.9132528	9	61	248	41	indo	0.866042472	-1.336539522
7705713	3193893	1766.570801	260	812.2881127	10	55	255	42	indo	0.852320323	-1.392696294
7815713	3193893	1718.754378	256	919.5787727	11	53	265	42	indo	0.640826424	-1.20605437
7925713	3193893	1693.197281	254	1024.075278	12	55	267	43	indo	0.539450095	-1.051097338
8035713	3193893	1690.355681	253	1115.211553	12	54	268	50	indo	0.530394627	-0.94191753
8145713	3193893	1602.024941	252.7080433	1058.450678	14	64	287	52	indo	0.212139305	-0.886760802
8255713	3193893	1553.525527	251	1088.21625	18	78	309	52	indo	0.022648835	-0.787092662
8365713	3193893	1560.115313	250	1188.8242	23	88	337	61	indo	0.047707439	-0.679855206
8475713	3193893	1530.282107	248	1750.945588	26	104	366	70	indo	0.021781832	0.015224345
8585713	3193893	1468.27897	248	2173.309988	29	130	387	62	indo	-0.107100128	0.593750677
8695713	3193893	1329.326516	249.6780251	2586.463696	43	140	454	97	indo	-0.471925421	1.26947995
8805713	3193893	1344.915457	235.6134571	2647.834109	53	139	482	102	indo	-0.649532663	1.303760607
8915713	3193893	1317.62576	217.4286091	2062.044125	42	132	486	97	indo	-1.172323175	0.636999731
9025713	3193893	1490.745049	241	1517.333709	48	123	504	92	indo	-0.280330582	-0.210899472
9135713	3193893	1248.434796	194.940858	2073.942808	47	138	493	77	indo	-1.795091326	0.720873639
9245713	3193893	1469.75257	237.2629175	3622.460223	30	137	471	71	indo	-0.002333798	2.271329107
9355713	3193893	1331.235635	203.0752545	3317.932767	36	154	494	78	indo	-1.126574661	2.068155878
9465713	3193893	1367.77301	210.8553004	1799.432564	50	191	517	72	indo	-1.166103983	0.253889239
9575713	3193893	1064.025682	101.7895003	1343.512326	32	163	456	85	indo	-4.178792705	0.017199564
9685713	3193893	1214.234335	151.0159536	962.3341828	25	139	393	84	indo	-2.88971472	-0.579255101
10235713	3193893	1123.783795	159.2381657	1261.271736	26	113	271	68	indo	-2.998109702	-0.096325468
10345713	3193893	1125.466018	165.3425757	1462.296337	38	116	269	75	indo	-2.847325578	0.142921526
10455713	3193893	1163.903552	178.3884141	1263.626499	38	111	251	82	indo	-2.529604097	-0.12725776
10565713	3193893	1158.60707	160.4149162	2154.743721	47	100	236	79	indo	-2.682845443	0.900039039
10675713	3193893	1068.22469	160.5583388	1686.650322	46	94	226	76	indo	-3.081555143	0.478327844
10785713	3193893	1080.86019	173.6695165	1616.776495	42	87	219	71	indo	-2.825582188	0.394141661
10895713	3193893	1178.783873	191.7305475	1458.85255	43	81	215	73	indo	-2.209786419	0.095198731
11005713	3193893	1007.168452	151.489435	1833.784343	39	80	208	71	indo	-3.41805395	0.72400966
11115713	3193893	1200.784145	180.9707988	1713.775792	35	77	209	72	indo	-2.270277542	0.350325431
11225713	3193893	1251.765205	188.5095969	1682.281067	36	85	220	79	indo	-1.971904513	0.251799954
11335713	3193893	1143.984464	184.9496996	1416.261497	40	92	223	86	indo	-2.454314724	0.085788877
11445713	3193893	1132.851844	184.2705241	1749.711806	38	102	218	85	indo	-2.438484047	0.489634569
7485713	3083893	1737.256917	251	906.1073369	9	63	239	41	indo	0.615058409	-1.252927414
7595713	3083893	1741.821292	255.4149829	988.1324167	9	61	247	42	indo	0.7230876	-1.158479354
7705713	3083893	1776.203877	259	972.9697634	9	58	253	43	indo	0.899609257	-1.219523793
7815713	3083893	1694.161364	246.4232453	952.2255369	10	56	263	39	indo	0.397702272	-1.144855813
7925713	3083893	1715.229354	258	979.1629339	12	55	269	43	indo	0.67505435	-1.129379921
8035713	3083893	1657.554659	250.6024645	1050.402688	13	58	268	50	indo	0.364056457	-0.975070854
8145713	3083893	1666.380908	258	1089.413881	13	60	272	52	indo	0.529721635	-0.93334449
8255713	3083893	1639.238719	256	973.3612157	14	62	278	52	indo	0.379515397	-1.03367051
8365713	3083893	1613.335878	251	1068.330753	17	57	288	56	indo	0.223251093	-0.892745073
8475713	3083893	1558.285609	251.7622174	1408.886058	20	56	293	58	indo	0.115210417	-0.418445134
8585713	3083893	1499.21481	251	1605.22541	25	92	314	56	indo	-0.061301015	-0.108681252
8695713	3083893	1431.288622	251	2477.199017	43	120	422	54	indo	-0.121941515	1.002880166
8805713	3083893	1425.158698	252	5205.250795	53	132	462	63	indo	0.411326303	4.197169887
8915713	3083893	1469.562322	253	3506.499658	40	135	483	68	indo	0.246078953	2.153983738
9025713	3083893	1365.668211	231.5837231	2478.077334	39	129	498	80	indo	-0.681604147	1.072434673
9135713	3083893	1345.633694	210.3809127	2517.005887	32	139	478	78	indo	-1.108766223	1.121559905
9245713	3083893	1355.002545	196.5236896	3472.429186	27	132	440	68	indo	-1.12808734	2.208360101
9355713	3083893	1496.953592	238.9051511	2642.21575	47	174	485	81	indo	-0.073887319	1.091359246
9465713	3083893	1269.003899	176.7110695	1574.604754	49	192	512	98	indo	-2.137993311	0.089020459
9575713	3083893	1225.51793	159.4816003	905.3878932	44	161	475	92	indo	-2.716080192	-0.651730282
9685713	3083893	1236.507507	151.1640588	1076.356038	45	151	410	90	indo	-2.7885523	-0.476679168
9795713	3083893	1284.040017	160.4464053	937.8471066	41	135	371	90	indo	-2.492911434	-0.693411056
10235713	3083893	1344.026945	187.3100872	1336.415511	29	108	286	80	indo	-1.745222712	-0.280482319
10345713	3083893	1289.021554	197.6879608	1355.099033	31	111	280	96	indo	-1.750334359	-0.171141292
10455713	3083893	1186.623637	182.6273104	1747.736403	37	111	258	93	indo	-2.283394505	0.411358535
10565713	3083893	1219.148894	194.701574	1608.989763	50	102	245	91	indo	-1.990880853	0.218185574
10675713	3083893	1082.115813	155.3429571	2426.530292	54	100	237	94	indo	-2.978533421	1.31702579
10785713	3083893	1119.752829	168.9289674	1995.124523	47	94	232	87	indo	-2.700025267	0.776865048
10895713	3083893	995.8792122	141.3659056	2224.133425	47	89	228	85	indo	-3.554728426	1.183833689
11005713	3083893	1278.65049	209.3957187	1317.26024	39	83	220	83	indo	-1.590971681	-0.18780359
11115713	3083893	1233.549544	201.2843897	1489.914722	32	80	220	82	indo	-1.851345789	0.066759977
11225713	3083893	1224.340965	191.7694314	1836.657322	35	88	216	85	indo	-1.978974324	0.473497179
11335713	3083893	1190.320782	208.8605909	1431.68524	41	111	210	84	indo	-1.879730865	0.066918623
11445713	3083893	1107.62408	216.5516401	1176.694815	34	108	199	84	indo	-2.079816569	-0.108090965
7705713	2973893	1695.869784	248.4697499	1400.916128	9	62	254	42	indo	0.527215234	-0.621101664
7815713	2973893	1720.12386	254	1133.187722	11	58	257	42	indo	0.65299934	-0.960833721
7925713	2973893	1659.655132	250.2728608	948.8222327	12	57	255	45	indo	0.345550645	-1.096922488
8035713	2973893	1660.777714	250.6372496	1144.999131	15	61	261	47	indo	0.394297434	-0.869042671
8145713	2973893	1664.963793	251.1714044	1104.063261	16	65	270	54	indo	0.409782636	-0.921997796
8255713	2973893	1566.452562	233.8285956	1191.488171	17	61	278	54	indo	-0.209489626	-0.703734465
8365713	2973893	1622.069681	250	1314.309257	19	56	282	58	indo	0.284253688	-0.618758027
8475713	2973893	1621.491657	256	1372.407342	20	54	281	55	indo	0.397373558	-0.543365123
8585713	2973893	1568.843839	255	1583.808716	20	78	282	47	indo	0.241681407	-0.225139298
8695713	2973893	1456.779835	254	1977.738501	23	94	319	46	indo	-0.081252823	0.388064047
8805713	2973893	1456.704438	253.1714044	2121.652667	28	95	364	61	indo	-0.067500107	0.555237211
8915713	2973893	1434.919405	247.8188757	2410.904632	30	119	460	79	indo	-0.177534671	0.91689321
9025713	2973893	1320.704023	207.5274203	1545.692645	26	136	476	82	indo	-1.434490194	0.018794632
9135713	2973893	1521.592128	244.3956886	2237.329332	25	131	440	73	indo	0.025529032	0.59093498
9245713	2973893	1547.929213	246.9294967	1365.596772	28	130	422	77	indo	-0.012217063	-0.460161501
9355713	2973893	1545.600725	249.4366854	1615.06459	47	172	468	82	indo	0.072238989	-0.162894667
9465713	2973893	1370.603899	182.8267274	1872.699759	52	189	490	91	indo	-1.626248807	0.30388025
9575713	2973893	1291.62965	183.3257176	1014.892257	51	160	466	98	indo	-2.05651221	-0.5881037
9685713	2973893	1390.402592	210.6888366	770.0654	54	156	423	95	indo	-1.294206372	-0.979166899
9795713	2973893	1195.878324	135.0129216	1208.515643	54	144	403	97	indo	-3.180508685	-0.284628014
9905713	2973893	1342.581933	170.5068419	953.0205886	49	131	387	92	indo	-2.115933212	-0.745031227
10015713	2973893	1167.750096	149.8389547	1105.40246	45	123	365	92	indo	-3.040838774	-0.349496159
10125713	2973893	1267.738147	176.4687747	831.7338527	44	128	342	85	indo	-2.292723888	-0.776731621
10235713	2973893	1378.140872	214.0459227	1032.866124	38	118	307	97	indo	-1.226408313	-0.651684701
10345713	2973893	1325.378325	212.3037316	1215.331708	37	108	287	106	indo	-1.401010815	-0.367918007
10455713	2973893	1215.974967	197.3876065	1829.776396	38	103	265	107	indo	-1.911871048	0.483337328
10565713	2973893	1255.201338	216.9044851	1337.495392	50	99	252	108	indo	-1.537443296	-0.123384666
10675713	2973893	1252.103152	211.6738979	1547.215376	55	94	242	103	indo	-1.597127029	0.119807229
10785713	2973893	1291.600123	210.9211464	1501.241293	47	87	239	93	indo	-1.484124684	0.010847916
10895713	2973893	1290.293874	216.5719791	1583.847996	44	86	232	88	indo	-1.374703494	0.115461629
11005713	2973893	1212.700745	192.2168308	2330.181544	37	82	223	91	indo	-1.913908948	1.066183555
11115713	2973893	1259.443763	212.1758747	1769.56966	30	74	216	89	indo	-1.519588753	0.369831211
11225713	2973893	1226.931901	212.6297204	1438.86973	31	98	208	89	indo	-1.688009545	0.029098289
11335713	2973893	981.5030795	185.6384946	1757.269406	31	102	199	83	indo	-2.930886091	0.708609466
11665713	2973893	1181.066411	203.5878786	2110.040009	28	100	166	80	indo	-1.868953381	0.865629741
7485713	2863893	1710.491672	258.5009235	1196.832057	9	71	247	42	indo	0.710351602	-0.868178727
7595713	2863893	1711.177738	262.3011756	1166.147353	10	70	250	42	indo	0.772314412	-0.90065575
7705713	2863893	1709.634522	254.049092	1223.045957	10	67	251	45	indo	0.635666568	-0.841420589
7815713	2863893	1608.271187	233.1907416	1585.107631	11	61	251	46	indo	-4.01E-05	-0.302585118
7925713	2863893	1619.664224	251.4340282	1235.450081	13	59	250	48	indo	0.285282402	-0.70588353
8035713	2863893	1581.656537	232.6293738	1769.007079	16	60	258	47	indo	-0.064548981	-0.05185196
8145713	2863893	1554.579148	219.958087	1849.409473	18	65	268	49	indo	-0.36023248	0.065027399
8255713	2863893	1642.037287	241.4698231	1621.612912	18	67	277	54	indo	0.265641872	-0.297164308
8365713	2863893	1649.255467	257.9805563	1278.181657	19	62	281	60	indo	0.507981187	-0.689395577
8475713	2863893	1565.654578	259	1374.787617	21	62	275	59	indo	0.258742643	-0.460238256
8585713	2863893	1570.486123	257	1545.296501	20	77	267	44	indo	0.274270562	-0.270104229
8695713	2863893	1470.104123	257	2017.945975	19	86	278	41	indo	0.024052864	0.420023215
8805713	2863893	1388.438814	256	2792.05823	29	98	325	48	indo	-0.120105879	1.435150049
8915713	2863893	1438.377063	255.0097199	3019.639332	30	127	447	74	indo	0.078338545	1.630877861
9025713	2863893	1154.712269	167.5583069	2087.020246	20	131	457	71	indo	-2.586077766	0.834410849
9135713	2863893	1574.399316	254.4493541	1555.125569	22	122	420	74	indo	0.245518852	-0.266902672
9245713	2863893	1600.730136	255.5659718	1063.493536	28	128	416	78	indo	0.258080427	-0.875863091
9355713	2863893	1452.592192	218.8751845	1335.41659	38	151	446	80	indo	-0.82884427	-0.395655974
9465713	2863893	1485.941263	215.1319435	1284.690899	50	165	463	77	indo	-0.789465635	-0.505064153
9575713	2863893	1408.761798	191.4287342	1941.017119	57	172	458	86	indo	-1.33370893	0.340749485
9685713	2863893	1434.230849	200.1430374	1350.016343	59	158	438	96	indo	-1.212388319	-0.374449323
9795713	2863893	1422.63149	202.1577911	1298.773757	70	173	432	101	indo	-1.227328568	-0.416007654
9905713	2863893	1373.958722	173.1138365	1871.3483	77	171	429	103	indo	-1.782851531	0.286714562
10015713	2863893	1133.081586	155.3619306	1854.387664	81	164	407	103	indo	-2.916545215	0.578883731
10125713	2863893	1245.542365	193.3384698	2167.193266	65	157	364	97	indo	-1.814311857	0.831911616
10235713	2863893	1186.137807	183.8656971	1627.976091	54	143	316	118	indo	-2.287232275	0.273618569
10345713	2863893	1286.124626	206.5345897	1191.431803	47	114	288	114	indo	-1.639612168	-0.348226437
10455713	2863893	1242.219186	216.2259603	1406.134268	39	102	263	112	indo	-1.580047484	-0.026128316
10565713	2863893	1249.069423	225	1474.326122	39	93	246	107	indo	-1.391613918	0.053940777
10675713	2863893	1313.328472	224	1385.568907	40	85	233	105	indo	-1.206632337	-0.139372642
10785713	2863893	1299.090484	219.6837108	1249.7057	36	90	225	100	indo	-1.356631223	-0.283226217
10895713	2863893	1278.597874	228	1651.328893	34	100	224	99	indo	-1.203974639	0.223259356
11005713	2863893	1283.807811	228.5659718	1812.761073	32	99	216	98	indo	-1.144607444	0.405172227
11115713	2863893	1081.183042	190.157703	2425.363654	24	87	207	95	indo	-2.380463127	1.356248592
11225713	2863893	1079.737686	228.3716371	1566.146632	20	88	175	88	indo	-1.89430496	0.398331868
11665713	2863893	884.8999043	91.06888346	2753.402927	25	97	168	78	indo	-4.699012938	1.897890037
7045713	2753893	1842.107261	278	910.1957774	10	89	244	48	indo	1.440864852	-1.362194869
7155713	2753893	1792.825137	262.2776113	1128.450506	11	71	250	46	indo	1.043673685	-1.057226212
7485713	2753893	1688.709237	255.7785348	1244.671277	12	75	244	45	indo	0.598250159	-0.785381235
7595713	2753893	1585.065772	237	1458.821079	12	75	247	45	indo	-0.038433399	-0.413726758
7705713	2753893	1721.886377	257.0314	1281.548355	13	71	247	48	indo	0.740600421	-0.78664584
7815713	2753893	1606.960962	239.3131386	1482.514953	13	65	246	48	indo	0.081062622	-0.413634306
7925713	2753893	1704.922306	266.4747229	1278.019389	15	59	248	49	indo	0.845049634	-0.756723834
8035713	2753893	1729.335839	263.8517126	1476.627236	19	59	259	50	indo	0.922303389	-0.56148087
8145713	2753893	1703.125104	259.9052872	1678.829482	20	64	271	53	indo	0.804294919	-0.293758929
8255713	2753893	1614.474906	244.088287	1682.854072	19	73	277	55	indo	0.228687417	-0.184726032
8365713	2753893	1611.643506	263	1722.829675	20	79	274	56	indo	0.553608928	-0.112808511
8475713	2753893	1457.575294	263	1536.677875	20	78	260	59	indo	-0.00985332	-0.117764734
8585713	2753893	1418.713569	259.6888189	1784.820185	18	80	250	56	indo	-0.15110351	0.221741635
8695713	2753893	1398.28843	261	2577.502678	17	79	248	38	indo	-0.042271812	1.176747176
8915713	2753893	1387.953847	246.3235126	3719.942806	27	134	433	61	indo	-0.106311614	2.508102712
9025713	2753893	1168.692115	168.6537071	2202.431389	20	123	451	76	indo	-2.496633913	0.951108851
9135713	2753893	1631.006389	259.6043114	842.9130676	20	114	414	85	indo	0.387961251	-1.17053952
9245713	2753893	1664.477321	265.411327	762.6034042	27	124	409	83	indo	0.586932118	-1.303871443
9355713	2753893	1464.552831	231.8952699	1043.036809	34	138	435	76	indo	-0.620547703	-0.738766966
9465713	2753893	1507.909317	223.0183186	1252.593592	43	149	443	75	indo	-0.5844136	-0.563911336
9575713	2753893	1512.11397	200.7284167	1676.223464	56	169	452	91	indo	-0.871754244	-0.100324614
9685713	2753893	1469.493742	198.486998	1362.72998	61	171	449	93	indo	-1.117918737	-0.410080626
9795713	2753893	1366.75204	193.2767013	1859.717231	71	180	442	97	indo	-1.461432478	0.305829627
9905713	2753893	1477.43288	220.0490711	1837.11738	79	175	440	77	indo	-0.624874855	0.157113138
10015713	2753893	1254.81103	210.3433162	1847.7685	88	177	420	106	indo	-1.551699259	0.4654369
10125713	2753893	1339.034122	233.9956433	2267.499863	71	165	359	110	indo	-0.772453806	0.86604081
10235713	2753893	1302.120279	219.7169185	1395.737294	58	152	312	117	indo	-1.316954557	-0.116888341
10345713	2753893	1310.795732	225.568162	1282.287173	51	143	287	107	indo	-1.208528443	-0.25468205
10455713	2753893	1235.756516	225.5272624	2133.067061	39	123	254	107	indo	-1.29836941	0.841895852
10565713	2753893	1218.421723	228.0955149	1715.169665	32	100	230	108	indo	-1.395525977	0.380836911
10675713	2753893	1302.079122	230.0270586	1656.076755	32	91	218	103	indo	-1.087726865	0.198725309
10785713	2753893	1226.08182	221.4704624	2149.450098	29	93	207	100	indo	-1.398315337	0.869776869
10895713	2753893	1131.956962	213.6952985	2496.272036	28	99	204	97	indo	-1.786233835	1.395612944
7045713	2643893	1736.89086	275	1365.289732	13	90	246	51	indo	1.118830383	-0.68928467
7155713	2643893	1752.110542	243.6281687	846.0455357	14	73	252	55	indo	0.52666526	-1.351837721
7485713	2643893	1791.772228	270.2020228	914.6676012	14	74	238	52	indo	1.134904245	-1.29639877
7595713	2643893	1759.798663	264.182645	1006.088818	14	75	240	53	indo	0.939571587	-1.152398861
7705713	2643893	1758.872864	273	1249.384581	15	73	242	53	indo	1.136629043	-0.857147664
7815713	2643893	1715.778813	269	1249.64033	15	67	242	50	indo	0.920215624	-0.801966649
7925713	2643893	1711.776857	267.4338835	1407.915406	17	60	249	50	indo	0.910626374	-0.613449079
8035713	2643893	1727.768521	270	1253.282054	20	61	262	54	indo	0.979207023	-0.81311225
8145713	2643893	1681.474429	265.2892178	1406.801566	20	65	271	54	indo	0.769737561	-0.575403635
8255713	2643893	1628.52528	266.8804729	1315.680835	20	76	270	53	indo	0.598239552	-0.607000014
8365713	2643893	1545.969679	270	1572.227969	19	89	242	56	indo	0.420338713	-0.190198454
8915713	2643893	1373.338292	256.4149004	3231.870772	20	128	392	66	indo	-0.078006039	1.96986646
9025713	2643893	1329.683058	210.948781	2742.876656	20	123	444	78	indo	-1.109039788	1.407866333
9135713	2643893	1648.253785	261.0765257	654.6373811	20	109	410	84	indo	0.435314884	-1.41244217
9245713	2643893	1708.701089	264.0080264	731.8722378	28	120	404	86	indo	0.707858088	-1.402285677
9355713	2643893	1403.26185	216.4877027	1579.321412	39	136	433	73	indo	-0.990766402	-0.045624575
9465713	2643893	1515.595252	225	1538.087042	42	145	436	72	indo	-0.46770244	-0.238984728
9575713	2643893	1469.761128	201.9323963	1342.289606	49	160	445	73	indo	-1.061501971	-0.430421962
9685713	2643893	1638.210841	238.3544721	1178.150744	55	175	446	74	indo	0.111449283	-0.81310201
9795713	2643893	1518.194701	209.0283472	1720.192485	60	170	432	83	indo	-0.698910742	-0.048007661
9905713	2643893	1512.777843	224.1346864	1254.762777	64	161	428	75	indo	-0.548051823	-0.566829298
10015713	2643893	1269.514247	192.9371119	1847.722833	71	168	414	88	indo	-1.802156421	0.425469541
10125713	2643893	1327.932221	233.8435546	1359.276639	63	161	354	102	indo	-0.991805398	-0.179083365
10235713	2643893	1285.612754	240	1645.504416	49	148	300	100	indo	-0.973811977	0.220336761
10345713	2643893	1219.505461	228.7893141	1695.508023	43	150	270	85	indo	-1.383703486	0.357173443
7045713	2533893	1573.61761	272.7289861	2093.692096	19	80	246	57	indo	0.664664424	0.383528369
7155713	2533893	1740.136742	241.8528891	643.0723859	16	71	251	62	indo	0.415100239	-1.574287541
7595713	2533893	1829.656389	280	1062.958689	15	72	233	52	indo	1.462911629	-1.164441352
7705713	2533893	1784.104333	278	1465.420684	16	71	238	53	indo	1.351811666	-0.634081545
7815713	2533893	1708.610551	265.2152367	1406.930139	16	66	242	50	indo	0.861274293	-0.612739489
7925713	2533893	1657.060201	256.2728608	1635.278394	18	62	253	53	indo	0.575451121	-0.285208038
8035713	2533893	1685.494941	274	1376.105557	20	64	263	52	indo	0.927938529	-0.606946782
8145713	2533893	1530.447822	252.0504074	1268.194272	20	74	261	55	indo	-0.002691244	-0.543993041
8255713	2533893	1585.803222	272	1516.640022	19	80	251	53	indo	0.580158578	-0.307737523
8365713	2533893	1445.820203	272	1616.044798	16	79	181	2	indo	0.121064388	0.001249354
9025713	2533893	1439.395867	259.2467654	2534.305936	18	124	414	69	indo	0.059498829	1.067681014
9135713	2533893	1691.953521	263	863.4208206	19	110	397	80	indo	0.65906791	-1.226770869
9245713	2533893	1691.946259	257.2642161	852.9149973	30	120	403	81	indo	0.557878931	-1.24549988
9355713	2533893	1450.701444	217.5335382	1370.070326	46	139	436	74	indo	-0.851668194	-0.354109791
9465713	2533893	1540.718202	226.780119	1091.492337	51	150	439	70	indo	-0.438943333	-0.792955028
9575713	2533893	1509.577152	198.3904021	1500.378957	46	160	438	73	indo	-0.955433003	-0.304747074
9685713	2533893	1687.369442	251.6393897	1405.056839	47	166	431	77	indo	0.55372548	-0.60097367
9795713	2533893	1575.499109	214.4553405	1670.991747	53	161	414	72	indo	-0.418885943	-0.178302489
9905713	2533893	1495.259521	205.2525605	1605.335712	54	158	414	74	indo	-0.865176117	-0.154740753
10015713	2533893	1208.244084	153.4342415	1707.208917	59	166	407	75	indo	-2.721806677	0.301293657
10125713	2533893	1350.22676	232.1950865	1460.574505	56	165	363	89	indo	-0.924113471	-0.093418776
10235713	2533893	1287.35182	244	1785.558667	36	141	280	75	indo	-0.871191629	0.385953505
7045713	2423893	1483.950952	270.972324	2881.691811	24	87	251	63	indo	0.482806444	1.42504169
7155713	2423893	1716.919926	234.4377694	678.5006187	18	74	255	62	indo	0.214575602	-1.509298698
7485713	2423893	1817.37754	270.6661967	891.4977538	15	69	224	49	indo	1.2259184	-1.358215637
7595713	2423893	1789.233839	273	1116.476381	16	69	229	50	indo	1.214285933	-1.054151267
7705713	2423893	1802.470436	283	1220.930362	17	71	236	53	indo	1.452875168	-0.939168596
7815713	2423893	1641.681223	247.7181128	1782.949522	17	66	247	51	indo	0.404130413	-0.101277007
7925713	2423893	1656.299802	249.4844177	1528.312794	20	62	258	54	indo	0.434514413	-0.416693813
8035713	2423893	1521.914525	254.6018077	1059.506304	20	68	258	58	indo	-0.028865153	-0.772972464
8145713	2423893	1442.014076	271.3411705	1185.794978	19	90	240	59	indo	0.011982787	-0.496519403
9025713	2423893	1357.967263	263.8649591	4586.897066	14	114	357	55	indo	0.264852183	3.581312287
9135713	2423893	1658.3314	259.4727871	1505.616096	19	113	373	73	indo	0.609561629	-0.43471509
9245713	2423893	1643.256647	244.6476216	1731.305814	31	120	402	80	indo	0.346304165	-0.167203008
9355713	2423893	1464.78315	196.3100561	1799.010655	51	147	443	69	indo	-1.085765499	0.103266302
9465713	2423893	1654.360116	246.5958022	929.717236	60	163	438	86	indo	0.260156417	-1.116077971
9575713	2423893	1644.750277	250.2262024	1361.068244	51	165	428	100	indo	0.374919449	-0.595177786
9685713	2423893	1668.650187	251.9064341	1491.528881	48	163	412	87	indo	0.511350275	-0.473924021
9795713	2423893	1642.103485	223.3061796	1815.786332	52	159	402	71	indo	-0.009724081	-0.091081836
9905713	2423893	1453.16799	195.8655698	1808.803761	54	163	406	70	indo	-1.13123431	0.130206464
10015713	2423893	1336.981575	189.1036044	1778.107427	63	174	403	75	indo	-1.651390912	0.246881624
10125713	2423893	1332.454439	219.2491454	1717.720691	61	183	367	78	indo	-1.157936485	0.216654811
10565713	2423893	1422.045142	237.9681168	1859.574877	36	105	198	85	indo	-0.500263318	0.279899393
10675713	2423893	1352.527603	249.3012677	1975.626756	25	92	174	78	indo	-0.519329156	0.523988477
7045713	2313893	1356.250119	272.4763429	2973.276383	27	105	251	60	indo	0.09015561	1.709668188
7155713	2313893	1770.592341	246.1187569	579.2864992	20	83	259	67	indo	0.580386555	-1.685913244
7595713	2313893	1763.498949	272.3884985	863.3760616	16	69	225	52	indo	1.065906174	-1.314838301
7705713	2313893	1768.712225	280.1053245	1213.288752	18	69	238	53	indo	1.285926962	-0.904827051
7815713	2313893	1738.9697	277.0094859	1552.566318	19	64	255	52	indo	1.19751731	-0.471256067
7925713	2313893	1644.745217	268.9136472	1429.269839	20	63	254	60	indo	0.711186344	-0.494458181
8035713	2313893	1483.925781	270.4707203	1115.201626	19	90	244	57	indo	0.126362925	-0.637680261
9135713	2313893	1554.652816	238.0203966	3453.565924	20	110	351	74	indo	0.267819195	1.957997659
9245713	2313893	1695.513719	265.2925702	1966.164824	32	122	397	77	indo	0.927898871	0.058246855
9355713	2313893	1548.934817	198.0511749	2749.622386	54	148	442	73	indo	-0.580830035	1.098981848
9465713	2313893	1654.602217	223.168702	1125.273661	67	164	430	88	indo	-0.105271838	-0.914564858
9575713	2313893	1695.437061	243.0362453	1219.217032	51	158	410	96	indo	0.396098567	-0.838753073
9685713	2313893	1690.058926	250	1371.769147	47	155	383	89	indo	0.528046548	-0.645391068
9795713	2313893	1698.940771	258.2248789	1584.230543	50	158	387	69	indo	0.742335246	-0.400322659
9905713	2313893	1570.085733	253.2560547	2261.253505	52	162	391	73	indo	0.349136852	0.562025522
10015713	2313893	1554.584558	253.1720162	2928.962119	63	183	400	72	indo	0.426102483	1.362775518
10125713	2313893	1367.879462	200.237371	2487.954789	74	206	383	82	indo	-1.213665325	1.045533806
10565713	2313893	1267.592621	221.3562706	2023.476258	39	102	195	85	indo	-1.283140608	0.665371396
11665713	2313893	1366.512348	251.7404994	2434.212281	19	85	238	67	indo	-0.339105704	1.04281644
7155713	2203893	1643.776385	246	870.9151111	23	84	266	69	indo	0.202098899	-1.170807939
7595713	2203893	1741.572442	263.6461617	769.0353446	17	64	223	52	indo	0.821321575	-1.404617615
7705713	2203893	1786.087827	280	938.1646124	18	65	235	53	indo	1.289370031	-1.250073528
7815713	2203893	1698.021135	277.2426084	1291.257239	17	62	247	53	indo	1.010092475	-0.71960313
7925713	2203893	1533.003155	262.3385532	1272.258183	17	82	243	57	indo	0.184593217	-0.531157625
9135713	2203893	1575.603863	260.3473379	3790.650177	21	100	330	65	indo	0.791545838	2.347833251
9245713	2203893	1678.251829	269	2247.63391	26	123	368	79	indo	0.988326547	0.414809728
9355713	2203893	1672.996832	272.4177206	3608.762159	49	165	422	85	indo	1.297310539	2.014884022
9465713	2203893	1742.432995	243.4674074	1763.226478	61	159	429	86	indo	0.671321403	-0.267968639
9575713	2203893	1754.473683	247.6009159	1313.260223	47	151	394	90	indo	0.695342433	-0.805186718
9685713	2203893	1789.969006	272.9677944	1414.27644	47	153	363	87	indo	1.274858174	-0.707550854
9795713	2203893	1705.736869	243.0670037	1240.383724	46	154	354	85	indo	0.436015424	-0.82820498
9905713	2203893	1616.729035	265	1507.442817	37	129	328	75	indo	0.563158419	-0.369001795
10015713	2203893	1603.296027	260.5344038	2212.903775	45	154	352	74	indo	0.578927056	0.468023536
10125713	2203893	1530.682938	233.7534204	2741.224292	70	187	380	75	indo	-0.028071044	1.154635891
10235713	2203893	1331.974887	215.3160796	2310.249533	67	190	357	100	indo	-1.110902174	0.904590871
11665713	2203893	1363.004571	242.5632941	2103.482377	21	85	238	78	indo	-0.574749785	0.651199848
11775713	2203893	1335.981389	222.3803132	2062.428985	18	85	232	72	indo	-1.02393207	0.617738471
7155713	2093893	1657.502276	244.973513	1767.195202	29	85	271	64	indo	0.407710188	-0.144573205
7705713	2093893	1814.656519	287.0383943	736.161672	19	64	227	56	indo	1.468900061	-1.517322603
7815713	2093893	1654.219067	283	1015.0703	17	71	223	49	indo	0.905424004	-0.975149639
7925713	2093893	1500.306457	279	1188.543364	16	80	208	50	indo	0.344169934	-0.565011565
9135713	2093893	1492.703612	267	2748.788966	15	96	298	8	indo	0.41794737	1.253343674
9245713	2093893	1568.316723	270	2586.487438	17	108	313	71	indo	0.69638517	0.963040662
9465713	2093893	1642.283793	277.3308405	2698.208853	59	158	419	83	indo	1.097952652	0.999787909
9575713	2093893	1727.254817	274	986.8362204	51	153	385	91	indo	0.994114408	-1.118936303
9685713	2093893	1744.038686	280	1262.256547	41	146	343	82	indo	1.209376422	-0.813773027
9795713	2093893	1614.897257	221.9373852	1232.71271	43	145	332	94	indo	-0.241165943	-0.735804647
9905713	2093893	1678.992589	267.746575	1133.537608	34	118	290	76	indo	0.749921072	-0.888215738
10125713	2093893	1674.153763	256.4854424	1631.154596	55	148	351	72	indo	0.636762128	-0.313342685
10235713	2093893	1486.430318	244.7337329	2075.661693	72	170	370	81	indo	-0.12068375	0.451051155
10345713	2093893	1396.216448	259.8209319	2607.401998	59	162	333	83	indo	-0.0638424	1.213176399
11665713	2093893	1093.026763	141.5605859	2443.707565	21	98	237	77	indo	-3.17595953	1.306481975
11775713	2093893	1498.193947	252.9751094	2468.047547	18	87	229	73	indo	0.139157806	0.90220892
7155713	1983893	1566.288127	242.0169229	3426.240999	37	104	273	67	indo	0.371274282	1.91457274
7265713	1983893	1676.403705	254	655.7002724	21	79	275	57	indo	0.409520135	-1.457989159
7815713	1983893	1522.613169	282	1089.192792	17	75	200	13	indo	0.452721571	-0.708352368
9465713	1983893	1579.11365	272	3132.563473	57	155	398	77	indo	0.875340029	1.587902588
9575713	1983893	1601.176447	225.1782612	1412.113923	52	158	376	91	indo	-0.196780056	-0.503802634
9685713	1983893	1765.538755	286	1155.769316	34	129	312	81	indo	1.365595713	-0.960946891
9795713	1983893	1712.068806	267	972.1580353	36	134	314	84	indo	0.818360116	-1.123041885
9905713	1983893	1687.606019	273	1099.089997	30	110	277	78	indo	0.863356433	-0.934371705
10235713	1983893	1577.964102	259.5232774	2092.66311	70	153	367	75	indo	0.451171178	0.361429579
10345713	1983893	1323.58683	178.1606039	2546.958456	75	167	361	93	indo	-1.734923817	1.150543688
10455713	1983893	1423.410217	266	2813.348129	55	139	285	76	indo	0.176434758	1.423089791
11665713	1983893	1627.962894	271	1955.687085	21	95	236	73	indo	0.793458921	0.145564878
7155713	1873893	1456.959756	276.9637509	3181.571552	33	111	257	75	indo	0.553049603	1.819085404
7265713	1873893	1662.354372	254.9384482	823.2144127	27	88	285	54	indo	0.410664258	-1.242010225
7375713	1873893	1700.417584	256.8433828	628.2089376	18	73	249	51	indo	0.535347196	-1.519971727
9465713	1873893	1612.88244	267.5608021	3754.516984	55	160	387	74	indo	1.036530707	2.262412111
9575713	1873893	1625.309214	251.6106414	1160.228194	54	157	376	99	indo	0.292830644	-0.801278405
9685713	1873893	1723.533764	288	1132.721221	31	119	290	89	indo	1.251980584	-0.927698897
9795713	1873893	1684.694896	253.0345855	1532.641484	34	133	300	97	indo	0.593796691	-0.446770792
10235713	1873893	1600.095552	262	2175.239169	61	144	355	83	indo	0.585890835	0.430119765
10345713	1873893	1590.983128	254.3972336	1896.273706	76	159	370	85	indo	0.368472105	0.108434949
10455713	1873893	1473.916043	227.2948155	1815.275627	69	158	326	88	indo	-0.516015692	0.144641584
11665713	1873893	1534.789246	276	1840.59756	24	92	234	67	indo	0.538591487	0.145277774
11775713	1873893	1468.593358	273.4791808	3729.999299	15	73	199	22	indo	0.640572134	2.439348482
7265713	1763893	1545.141015	241.7270871	2221.848003	43	94	288	77	indo	0.056900202	0.537391777
7375713	1763893	1676.185246	252.6920609	465.5155049	19	73	273	52	indo	0.348742734	-1.681185058
9465713	1763893	1532.546401	270.0044874	5188.812175	49	160	380	77	indo	1.086354558	4.05028777
9575713	1763893	1702.071108	273.832374	1537.660165	53	161	383	101	indo	1.013521384	-0.441385455
9685713	1763893	1662.628111	284	1308.640964	29	125	287	94	indo	1.009237207	-0.642898546
9795713	1763893	1664.773168	278.9081475	1745.13616	37	135	292	92	indo	1.014514457	-0.142040876
9905713	1763893	1730.190259	273	1169.719912	34	120	289	84	indo	1.02287131	-0.910613741
10015713	1763893	1677.792341	276	1357.904891	31	109	282	79	indo	0.932571516	-0.615319825
10345713	1763893	1624.939872	267	1881.682886	67	149	369	80	indo	0.699448571	0.058824295
10455713	1763893	1464.369669	218.6591929	2133.85484	71	156	347	91	indo	-0.63515042	0.519959202
11665713	1763893	1490.804963	266.5771922	2404.020373	25	94	232	70	indo	0.336290871	0.853002502
11995713	1763893	1504.870613	272.7076006	3345.152984	11	68	149	20	indo	0.675540754	1.939208249
7265713	1653893	1472.1187	266.1178844	3604.154177	64	99	286	67	indo	0.500677053	2.279269072
7375713	1653893	1604.926209	237.4531443	620.9510315	26	80	290	64	indo	-0.127608132	-1.418714066
9575713	1653893	1485.609871	244.7833124	1862.153047	48	175	387	103	indo	-0.164656685	0.202989205
9795713	1653893	1569.758559	271.534763	1800.630346	36	130	288	99	indo	0.573154126	0.045380763
9905713	1653893	1636.164107	274	1872.486915	36	121	293	79	indo	0.856956863	0.040519946
10015713	1653893	1615.473749	279	1354.181535	32	107	286	80	indo	0.770576286	-0.530384663
10125713	1653893	1607.439683	274.606919	1607.660516	30	106	287	79	indo	0.717097131	-0.228360131
10345713	1653893	1607.510884	267	1987.678426	55	137	360	76	indo	0.660714363	0.206585713
10455713	1653893	1485.230105	232.6474447	1394.879835	64	135	352	82	indo	-0.467596482	-0.35567843
11665713	1653893	1379.107211	240.2059089	2732.53183	20	91	225	56	indo	-0.436603104	1.360692818
7265713	1543893	1419.133198	273	4028.898787	54	118	286	68	indo	0.52199993	2.855913368
7375713	1543893	1548.643165	241.5169466	872.2296919	46	94	296	77	indo	-0.200395133	-1.043209152
7485713	1543893	1749.507865	272.6751099	688.4116734	20	80	274	73	indo	0.98857908	-1.499482904
9465713	1543893	1480.501772	274.4699445	4221.028546	34	140	354	39	indo	0.795056549	2.997277883
9575713	1543893	1490.739496	245.5115349	2577.663096	49	166	379	87	indo	0.006296042	1.032023225
9905713	1543893	1558.564992	274	3822.714542	42	141	290	96	indo	0.975469133	2.424161329
10015713	1543893	1555.586082	265.7821463	1909.955079	41	116	292	82	indo	0.446823396	0.186046543
10125713	1543893	1595.873723	275	1466.832825	32	107	288	79	indo	0.656620992	-0.37637618
10235713	1543893	1652.380525	273.674196	1821.394682	43	118	314	79	indo	0.896722326	-0.04184412
10345713	1543893	1544.14802	245.249216	2485.180182	59	147	362	95	indo	0.166186702	0.85014871
10455713	1543893	1452.377694	205.5256543	2203.182732	62	141	354	96	indo	-0.88941668	0.602595835
11775713	1543893	1395.779768	274.8709745	2725.914632	19	80	170	9	indo	0.218008246	1.369117816
12105713	1543893	1488.568342	272.5839287	3756.977869	11	61	127	68	indo	0.698717778	2.442300493
7375713	1433893	1493.460087	255.5050426	2517.358783	69	104	294	105	indo	0.176385823	0.969155178
7485713	1433893	1755.060669	278	726.7121243	23	83	283	62	indo	1.107102307	-1.456413993
9575713	1433893	1535.398696	257.7430535	2126.662727	43	153	357	90	indo	0.281557843	0.45778004
10015713	1433893	1462.748039	250.9804001	3101.62121	37	131	296	85	indo	0.108195137	1.688443551
10125713	1433893	1540.388557	274	1233.849579	28	105	295	75	indo	0.403760305	-0.573011601
10235713	1433893	1602.27468	274	1951.420162	38	105	318	80	indo	0.756611065	0.17937686
10345713	1433893	1541.953954	267	2755.23867	56	139	357	92	indo	0.58762406	1.192989965
10455713	1433893	1447.309882	269.1442714	1225.628564	53	152	339	73	indo	-2.39E-05	-0.459797126
11775713	1433893	1397.571641	276.0273129	3114.852295	16	86	187	65	indo	0.320666363	1.821996891
11885713	1433893	1518.181567	276	1834.535378	16	86	201	2	indo	0.480609793	0.161091623
12105713	1433893	1441.925863	266.132001	3242.837935	12	69	133	70	indo	0.326562736	1.899102103
7375713	1323893	1515.947759	270.6202778	3086.853344	67	121	288	96	indo	0.626515599	1.620046637
7485713	1323893	1671.833949	269.77228	841.2978535	47	89	277	84	indo	0.70292015	-1.217221168
9575713	1323893	1602.838314	273	2333.720736	43	154	352	83	indo	0.816508221	0.623766664
10015713	1323893	1433.41487	274.5108569	3065.781866	31	136	286	3	indo	0.407371203	1.713596895
10125713	1323893	1426.023808	273	1574.014947	25	115	288	76	indo	0.062376639	-0.019401348
10235713	1323893	1503.059221	272	1456.312807	23	112	303	68	indo	0.285348765	-0.26411491
10345713	1323893	1388.176844	269.728078	1736.86617	34	122	310	70	indo	-0.091512898	0.219182341
11885713	1323893	1365.812715	213.5872084	2662.59574	22	94	217	74	indo	-0.955715239	1.26732666
12105713	1323893	1454.859985	277.3296373	2904.904024	13	79	201	5	indo	0.497735609	1.499412515
7375713	1213893	1423.832882	275	3024.802279	52	116	274	37	indo	0.374991439	1.67951682
7485713	1213893	1601.009562	264.8071901	728.1688881	54	93	268	81	indo	0.352694491	-1.257272752
10125713	1213893	1366.68087	273	2335.628459	17	108	268	69	indo	0.009364067	0.951495812
10235713	1213893	1374.324688	271	1680.454343	16	107	277	65	indo	-0.128007631	0.173856049
11445713	1213893	1521.083685	278.2646339	1398.292925	15	71	110	60	indo	0.443795204	-0.349619031
12105713	1213893	1454.889562	267.9696091	3492.716742	22	87	233	88	indo	0.451821724	2.175015269
7485713	1103893	1585.619154	278	868.2755809	52	98	249	96	indo	0.555575305	-1.057607888
9575713	1103893	1665.986727	268.8727199	1699.921267	56	173	366	123	indo	0.836383983	-0.207825204
10125713	1103893	1348.86863	275	2393.99164	13	100	256	61	indo	-0.005502213	1.046437347
11335713	1103893	1490.140765	276.395687	1717.233697	17	81	141	58	indo	0.368474932	0.063250355
12105713	1103893	1550.737349	269.5523593	2044.12384	31	82	242	85	indo	0.521788925	0.353613352
7705713	993893	1563.068986	275.208674	1466.450399	43	84	219	66	indo	0.547978036	-0.33137143
7815713	993893	1531.749287	274.9389174	1522.734887	38	90	218	101	indo	0.447300783	-0.222800972
9575713	993893	1633.763752	272	2192.451839	54	182	363	117	indo	0.877172779	0.415096012
11885713	993893	1627.25762	257.3631421	2232.087427	25	90	244	90	indo	0.609848023	0.453811781
11995713	993893	1552.266292	235	1837.796042	26	98	248	84	indo	-0.110549906	0.071637208
12105713	993893	1522.48961	232.3808086	2636.714839	32	83	244	83	indo	-0.100372014	1.042375829
7705713	883893	1385.945648	274	2358.442336	65	92	218	73	indo	0.097005507	0.95270425
7815713	883893	1444.182864	205.119872	2085.996386	51	98	220	124	indo	-0.947514153	0.476630275
9685713	883893	1611.67166	273	1763.693451	53	188	354	128	indo	0.734516844	-0.05385513
11775713	883893	1644.275645	274.15361	1730.505711	20	76	206	88	indo	0.859401853	-0.136235044
11995713	883893	1711.232163	273.1734368	1794.108853	20	95	246	88	indo	1.083938229	-0.155379476
12105713	883893	1666.832327	271.2277665	1826.71061	26	92	243	82	indo	0.90491869	-0.058319182
9685713	773893	1716.291607	274	2265.419843	68	208	380	146	indo	1.208285255	0.388785712
9795713	773893	1541.317035	242.0309209	2768.666886	68	215	382	138	indo	0.156701941	1.181358643
11225713	773893	1415.411096	254.2320507	2399.500551	88	211	347	154	indo	-0.135686721	0.937708198
11335713	773893	1515.207422	268.2553755	3208.075638	35	194	325	132	indo	0.606985705	1.759911755
12105713	773893	1589.933899	222.6642976	1591.772664	16	83	226	83	indo	-0.243294833	-0.281411931
9245713	663893	1353.188144	240.1531926	2056.040611	40	172	348	103	indo	-0.659292955	0.606626312
9355713	663893	1550.803169	273	1596.636687	53	174	351	102	indo	0.493501257	-0.16497957
9795713	663893	1256.851839	183.8542625	3003.37156	76	207	402	153	indo	-1.774915729	1.781767352
9905713	663893	1477.49417	256.9295147	2765.258672	60	200	369	136	indo	0.195195335	1.282166275
11225713	663893	1402.490565	249	1692.730934	86	191	365	157	indo	-0.409371426	0.124532179
11335713	663893	1497.370929	264	2176.565318	60	201	342	148	indo	0.269447746	0.575513592
11445713	663893	1500.273782	256.3717584	2590.239955	34	180	307	121	indo	0.229003697	1.045823094
9355713	553893	1361.837899	164.1759094	2447.55909	55	181	379	113	indo	-1.865303624	0.965996982
9465713	553893	1663.080689	270.9996241	3043.143885	46	163	327	104	indo	1.127574484	1.366651447
9795713	553893	1339.641283	199.8437039	3245.977176	81	203	401	171	indo	-1.167826065	1.968921818
9905713	553893	1569.631443	248.7522109	2911.411721	64	197	377	139	indo	0.397739255	1.316558665
11005713	553893	1486.323295	269.333605	2764.485955	72	196	337	129	indo	0.439537376	1.283096594
11115713	553893	1358.004228	243.5498127	3884.294852	104	190	363	150	indo	-0.224293762	2.73811573
11225713	553893	1381.761366	232.7879368	3351.89532	66	178	348	137	indo	-0.433779831	2.071702438
11335713	553893	1478.832311	255.9936409	2719.523432	54	183	328	143	indo	0.174600145	1.225874406
9465713	443893	1595.374844	237.4622048	2936.354298	52	188	381	122	indo	0.295620064	1.297449453
9575713	443893	1675.59694	272	2434.820862	28	135	265	116	indo	1.067922235	0.640376413
9795713	443893	1747.946508	271	2292.49004	82	213	400	156	indo	1.270023955	0.373370096
9905713	443893	1664.113638	267.253421	2087.635866	63	197	379	139	indo	0.878315058	0.245544433
11005713	443893	1472.286722	262.8057202	3426.339209	72	180	350	146	indo	0.409029177	2.067718527
11115713	443893	1349.514831	231.1620245	2450.069244	67	176	342	145	indo	-0.749637562	1.061526808
11225713	443893	1418.300809	255.4903064	2411.642306	58	158	326	128	indo	-0.101677083	0.949319771
11335713	443893	1483.110597	268	3447.141256	35	131	231	115	indo	0.539875689	2.082947213
9465713	333893	1637.679393	252.3423693	2962.859056	41	184	376	111	indo	0.702576081	1.286878277
9575713	333893	1569.933414	229.6978347	2293.86934	38	162	371	122	indo	-0.051976381	0.573718364
9905713	333893	1696.856701	267.7721552	1958.721983	55	196	367	136	indo	0.973865573	0.050506027
10785713	333893	1630.418427	269	3402.525597	33	158	291	119	indo	1.052077214	1.828953657
10895713	333893	1538.822451	265.3589149	3649.553196	65	162	316	141	indo	0.724587775	2.239471341
11005713	333893	1468.164849	247.1934161	4110.093186	58	161	327	141	indo	0.259783827	2.853987006
11115713	333893	1256.234215	199.1836259	3067.996431	35	156	309	129	indo	-1.499464533	1.875365204
11225713	333893	1385.825526	247.4362234	2378.966211	35	145	305	121	indo	-0.358304222	0.946843942
11335713	333893	1442.755075	257.5671858	2876.116088	18	136	237	117	indo	0.109244631	1.460182207
9575713	223893	1570.458624	225.0635094	3245.853193	35	166	375	119	indo	0.057128179	1.67910365
9685713	223893	1680.981256	266.9457131	2242.171591	33	162	357	111	indo	0.961092829	0.402352117
9795713	223893	1649.543684	267.8494582	2578.072381	39	188	347	75	indo	0.935322722	0.838832151
10015713	223893	1603.190218	267.9909018	2253.14854	35	180	323	136	indo	0.715311334	0.523567813
10565713	223893	1538.043542	263.1647609	3535.927766	35	165	279	125	indo	0.66165183	2.10542249
10785713	223893	1627.628705	259.8494582	3285.787513	57	157	299	134	indo	0.86146829	1.686190262
10895713	223893	1503.438254	226.6088367	4839.994969	70	148	304	144	indo	0.168424962	3.634215878
11005713	223893	1409.701074	217.8398455	5061.009144	51	149	299	135	indo	-0.260100366	4.011528512
11115713	223893	1343.382094	224.1372244	2848.287915	26	142	285	122	indo	-0.813594583	1.526928266
11225713	223893	1285.862368	203.1752455	4277.259329	14	139	288	118	indo	-1.091176562	3.250720212
11335713	223893	1378.536468	235.8865804	2428.153	7	154	265	115	indo	-0.573088825	1.00127372
9575713	113893	1670.171065	248.2118361	3042.190227	33	179	366	111	indo	0.757930303	1.330042325
9685713	113893	1735.556611	264	2279.846499	37	153	367	110	indo	1.1042312	0.367785787
9795713	113893	1705.993067	264.8077701	2551.220428	31	160	331	113	indo	1.070510451	0.726246177
9905713	113893	1665.249998	263.1654232	2481.26383	34	168	320	75	indo	0.889049225	0.698882616
10015713	113893	1562.792678	269.61331	2220.75658	28	154	299	1	indo	0.59883003	0.543266012
10565713	113893	1552.545571	260.4095877	3083.299515	36	164	289	128	indo	0.574550467	1.553928301
10675713	113893	1611.088558	261.3133941	3578.738744	51	162	297	132	indo	0.887863359	2.052630059
10785713	113893	1617.751017	258.4838225	4063.9003	57	151	295	129	indo	0.957251387	2.606627775
10895713	113893	1591.609039	266	4179.976581	54	143	288	126	indo	1.020563962	2.786651038
11005713	113893	1476.443175	253.0068266	3101.434626	45	139	283	122	indo	0.189998012	1.671636804
11115713	113893	1364.667374	225.4850906	3885.123391	28	136	279	121	indo	-0.513448292	2.709507419
11225713	113893	1407.117747	245.9078983	2752.790991	8	139	277	117	indo	-0.238323539	1.352172014
11335713	113893	1445.260022	263	1773.373809	4	142	238	117	indo	-0.005376382	0.175527197
11445713	113893	1444.814552	254.9774698	1893.486615	2	85	187	113	indo	-0.121862417	0.307304322
9685713	3893	1572.203904	193.357114	2609.111712	46	157	375	127	indo	-0.610018225	0.897579417
9795713	3893	1673.068692	259.4464053	2655.583972	33	153	366	109	indo	0.885842365	0.887408181
9905713	3893	1594.471938	260	2402.154422	27	163	327	115	indo	0.576770501	0.700512885
10015713	3893	1578.192841	268	2543	15	112	258	2	indo	0.68704251	0.896403552
10565713	3893	1612.233624	265	3153.316764	13	147	281	119	indo	0.871737648	1.558578083
10675713	3893	1623.539006	265	2878.03622	19	133	284	117	indo	0.856213024	1.221634658
10785713	3893	1611.624607	265	3296.160513	25	132	280	119	indo	0.897770541	1.726172474
10895713	3893	1461.100573	218.6061389	5099.538164	20	132	280	120	indo	-0.063521633	3.986526767
11005713	3893	1438.427626	231.0748815	4382.697138	33	132	284	120	indo	-0.066722079	3.195016204
11115713	3893	1452.253306	256.9407434	3650.303338	27	133	284	123	indo	0.283280271	2.350165133
11225713	3893	1440.299928	263.9888566	2281.16278	11	144	274	119	indo	0.094693454	0.776269963
11335713	3893	1440.796475	266.0456114	1692.375569	6	114	181	114	indo	0.016036943	0.090560449
9685713	-106107	1606.940316	260.1639993	4032.294464	57	178	372	131	indo	0.943092467	2.586528575
9795713	-106107	1598.246423	253.1985896	2921.074711	39	150	383	118	indo	0.574307052	1.293417491
9905713	-106107	1573.861608	259.253421	2329.585138	31	151	352	113	indo	0.479113221	0.643360945
10565713	-106107	1598.328852	265.9044851	3549.877942	8	154	273	114	indo	0.917871738	2.041707616
10675713	-106107	1591.395518	258.8027264	3540.936307	8	145	280	116	indo	0.769707782	2.032809098
10785713	-106107	1546.449834	252.8721861	3439.091119	9	126	277	118	indo	0.493513069	1.969171021
10895713	-106107	1547.102262	261.009763	2934.151348	23	127	285	117	indo	0.536950446	1.387993731
11005713	-106107	1521.263392	261.1993709	3796.158822	35	130	294	116	indo	0.621538066	2.430124706
11115713	-106107	1466.743738	261	3244.200981	23	131	285	119	indo	0.323028707	1.86069315
11225713	-106107	1399.00521	260.6612551	2441.881113	9	155	269	117	indo	-0.072367153	1.01705301
11335713	-106107	1436.169158	270	2193.701423	6	106	169	79	indo	0.16720765	0.68664704
9575713	-216107	1620.871509	269	3339.705472	18	76	119	48	indo	1.007067729	1.768776577
9795713	-216107	1514.372206	218.6071987	2640.594376	43	152	385	122	indo	-0.365329881	1.042545489
9905713	-216107	1608.938742	261.9468071	2496.829307	33	142	366	111	indo	0.678507664	0.793293384
10015713	-216107	1620.437467	262	2495.121206	30	153	331	112	indo	0.71840935	0.775510403
10675713	-216107	1561.928302	252.6382763	4024.484039	3	142	279	114	indo	0.657619689	2.63095691
10785713	-216107	1543.216383	260	2709.609158	7	125	284	114	indo	0.462021736	1.130080661
10895713	-216107	1560.897902	269	2685.931653	30	123	286	115	indo	0.673313517	1.088228017
11005713	-216107	1533.758998	263	3178.397934	40	125	286	116	indo	0.573783466	1.693763749
11115713	-216107	1485.686851	260.8419954	2533.247867	22	128	282	117	indo	0.245139092	1.004442441
11225713	-216107	1424.784814	266	2785.010251	3	132	226	114	indo	0.17555744	1.388113672
9795713	-326107	1579.249835	244.4455647	2369.347634	38	166	367	112	indo	0.249530842	0.665637532
9905713	-326107	1635.869012	257.0837124	3409.015555	35	145	367	112	indo	0.866116386	1.815566144
10015713	-326107	1646.017332	261	2876.729563	33	155	345	111	indo	0.863711066	1.184611579
10125713	-326107	1603.771272	264	2587.848775	27	150	307	110	indo	0.714225681	0.908989101
10235713	-326107	1463.876305	266.3255321	2787.859956	21	140	283	81	indo	0.315412429	1.337927022
10675713	-326107	1566.046689	268	2919.941871	2	145	269	112	indo	0.719701792	1.353184679
10785713	-326107	1563.982924	271	2870.372889	3	146	281	113	indo	0.754719039	1.301549093
10895713	-326107	1558.398784	272	2672.954728	19	145	276	112	indo	0.714044382	1.079909846
11005713	-326107	1562.507273	268	2601.84591	31	145	278	118	indo	0.644989494	0.986719763
11115713	-326107	1544.010784	266	2389.44884	15	121	275	115	indo	0.505383377	0.762005243
11225713	-326107	1488.415643	268	2434.2235	1	123	218	104	indo	0.358647213	0.893160794
9905713	-436107	1485.02685	196.3376029	3564.842066	38	158	365	114	indo	-0.668506374	2.136816351
10015713	-436107	1662.096158	262	2674.859401	34	145	365	110	indo	0.896234748	0.927916451
10125713	-436107	1627.893103	264	2548.696514	30	157	342	109	indo	0.789001978	0.830035217
11115713	-436107	1561.383488	260.8084787	2373.434939	6	134	266	114	indo	0.471942681	0.713505232
10015713	-546107	1540.467196	224.3958538	2830.653469	35	159	372	107	indo	-0.138681995	1.234986222
10125713	-546107	1618.939091	261	2768.24796	30	161	358	105	indo	0.74976739	1.095293443
10125713	-656107	1618.850638	258.8674523	2210.606588	32	176	384	108	indo	0.602862851	0.442020815
10235713	-766107	1696.310579	271	2076.672103	24	145	323	95	indo	1.050980834	0.192596657
10345713	-766107	1671.014194	274	1839.278214	22	127	296	93	indo	0.969587337	-0.046282501
10345713	-876107	1613.193121	251.7573864	2317.803766	31	130	319	100	indo	0.481777065	0.566934206
10455713	-876107	1414.949014	193.1070669	3366.928435	25	144	305	97	indo	-1.002899459	1.99871662
10565713	-876107	1630.567459	273	2765.657265	25	135	291	86	indo	0.996341962	1.089787055
10675713	-876107	1773.051193	274	2474.377663	22	126	282	86	indo	1.443498022	0.554488617
10785713	-876107	1654.770922	268.3571058	1611.201041	20	121	267	88	indo	0.771661877	-0.296519669
10895713	-876107	1572.507856	277	1596.033124	14	72	170	1	indo	0.636707168	-0.191085094
10455713	-986107	1475.80859	262	3563.585896	25	142	299	91	indo	0.434165306	2.222175732
10565713	-986107	1617.038466	270	2935.283733	26	134	291	85	indo	0.931637094	1.303068967
10675713	-986107	1547.961681	263.2673359	2111.62552	25	126	287	86	indo	0.416998402	0.429145633
10785713	-986107	1440.363006	225.4743883	2439.773421	23	124	282	88	indo	-0.539281178	0.917868836
10895713	-986107	1785.190385	270.6075504	1806.759742	23	127	276	91	indo	1.29499144	-0.24544587
11005713	-986107	1797.014141	269	1515.823992	23	132	279	91	indo	1.250384576	-0.603194192
11005713	-1096107	1835.20686	266.5800676	2279.474648	21	132	278	88	indo	1.489478749	0.232913497
11115713	-1096107	1586.280795	270.3199939	2149.915543	14	106	207	48	indo	0.677411499	0.428990008
11225713	-1096107	1532.114666	253.2576027	1777.254648	10	82	156	36	indo	0.124061275	0.049346334
-1204287	1543893	1737.52953	258.5912083	1170.251661	33	125	284	69	afro	0.799133308	-0.936373612
-1094287	1543893	1842.128171	263.1538088	1512.678306	31	109	274	62	afro	1.303025068	-0.675647526
-1314287	1433893	1947.737647	264.3885787	1843.807022	36	115	289	69	afro	1.750655106	-0.433260311
-1204287	1433893	1661.225371	224.4308759	1675.087188	34	119	276	76	afro	0.047399487	-0.280419845
-1094287	1433893	1884.503727	266.0949474	1232.378018	34	116	263	69	afro	1.443567793	-1.057955845
-984287	1433893	2040.559895	270	1281.684136	31	107	265	67	afro	2.054359931	-1.21108449
-1314287	1323893	1884.455114	258.2599787	2616.891265	32	136	294	76	afro	1.580546214	0.549539767
-1204287	1323893	1710.779594	245.926853	1678.083368	35	141	318	75	afro	0.588818487	-0.320959254
-1094287	1323893	1825.705116	246.0473215	1502.957733	35	141	307	74	afro	0.949408246	-0.683668824
-984287	1323893	2107.999469	267.5437173	1368.703583	32	126	283	73	afro	2.259654478	-1.205224912
3415713	1323893	1910.065499	244.0770565	1434.037662	12	99	297	30	afro	1.190265911	-0.882625921
3525713	1323893	1932.9097	246.2823239	1120.751352	16	103	344	32	afro	1.244816833	-1.277352001
-1314287	1213893	1518.411021	268	3848.431922	30	136	282	58	afro	0.739566855	2.502756104
-1204287	1213893	1784.215607	265.2551602	2636.969373	36	153	362	73	afro	1.36259268	0.71903781
-1094287	1213893	1840.299404	255.0497524	1821.363106	44	156	373	74	afro	1.217516338	-0.321917937
-984287	1213893	2136.525905	251.3266168	1975.285312	42	148	348	78	afro	2.196408661	-0.5547296
-874287	1213893	2042.457441	249.9204205	1831.132082	35	133	311	78	afro	1.822082039	-0.594943505
-764287	1213893	1900.554609	254.0129993	1435.78277	31	122	288	67	afro	1.329749623	-0.856263837
3305713	1213893	1730.207284	223.7858816	800.458048	15	93	293	25	afro	0.099983794	-1.397264525
3415713	1213893	1577.829453	181.2544492	1646.772273	15	102	326	28	afro	-0.989291668	-0.247265477
3525713	1213893	1754.998625	212.520278	1780.54727	16	107	365	35	afro	0.183028471	-0.300001268
3635713	1213893	1773.658923	207.7229685	1485.301438	17	102	390	34	afro	0.105841209	-0.675804759
-1204287	1103893	1677.499335	257	3051.240998	40	159	368	77	afro	0.936601976	1.340427518
-1094287	1103893	1768.058212	250.4481446	2394.107336	49	160	397	80	afro	1.00372359	0.441078002
-984287	1103893	2042.710677	248.2045577	2410.408117	51	168	392	81	afro	1.907319863	0.079014073
-874287	1103893	1918.694738	242.7480811	1781.500414	52	169	370	86	afro	1.265202044	-0.490393977
-764287	1103893	1768.916482	243	1330.043783	46	156	342	78	afro	0.668542384	-0.810694119
-654287	1103893	1784.801519	252.8328896	1330.659204	35	140	323	70	afro	0.892862448	-0.820771032
-434287	1103893	1806.791367	264.7008704	932.7550558	33	149	332	74	afro	1.094778324	-1.302194589
-324287	1103893	1758.419193	262.2406901	1075.717914	33	156	330	79	afro	0.915008553	-1.071404985
-214287	1103893	1757.4057	271.0041389	961.6737409	32	150	325	75	afro	1.040501003	-1.193250343
5713	1103893	1821.857557	272	1250.826686	34	143	326	83	afro	1.335006657	-0.943406441
115713	1103893	1844.295853	263.8625726	1140.249321	31	140	323	77	afro	1.249378748	-1.112606688
445713	1103893	1797.035009	261.64547	1276.722864	29	125	330	75	afro	1.076331424	-0.890650062
555713	1103893	1823.648813	273	1028.73621	29	118	334	71	afro	1.314695364	-1.20401371
1105713	1103893	1830.986448	255.6643658	1452.701533	31	106	320	71	afro	1.123727885	-0.738761254
1215713	1103893	1784.8956	234.4458706	1024.688943	31	114	319	80	afro	0.515291298	-1.198843984
3305713	1103893	1959.849914	256	926.8606172	18	109	321	33	afro	1.466664696	-1.529861974
3415713	1103893	1708.147501	195.6001278	1333.483212	18	106	357	33	afro	-0.357495737	-0.77642467
3525713	1103893	1625.480218	161.7904274	2565.165674	17	109	385	38	afro	-0.981867459	0.737212267
3635713	1103893	1492.836615	143.9383596	1645.998238	16	107	405	36	afro	-1.924774373	-0.173143788
-1204287	993893	1468.051066	259	3131.3208	40	153	333	77	afro	0.270727518	1.724857944
-1094287	993893	1648.127996	250.5779889	2694.490969	50	159	372	81	afro	0.654999377	0.957193693
-984287	993893	1852.013706	240.3588711	2358.073591	54	170	385	82	afro	1.109398695	0.271905504
-874287	993893	1945.855449	245.2927425	1879.664718	65	184	394	90	afro	1.421360762	-0.410361439
-764287	993893	1784.40329	245.0207219	1202.201312	62	181	383	88	afro	0.731247162	-0.979001559
-654287	993893	1727.059657	248.924118	1429.923798	44	165	357	81	afro	0.647425786	-0.629715217
-544287	993893	1822.94473	263.2352868	1117.701616	36	153	351	74	afro	1.161094954	-1.110208012
-434287	993893	1809.538938	261.443854	1017.486263	37	158	353	70	afro	1.064579701	-1.210743455
-324287	993893	1731.117218	260.9527156	1254.046295	38	167	350	78	afro	0.834499366	-0.827048298
-214287	993893	1648.292216	267.7647132	1262.03219	37	169	351	86	afro	0.670548297	-0.695876291
-104287	993893	1781.233768	271.2352868	1278.739999	34	163	353	79	afro	1.188379401	-0.855690964
5713	993893	1813.851934	271.8572988	1463.792683	37	161	358	91	afro	1.347083962	-0.683917887
115713	993893	1759.282497	265.8990555	1287.974598	34	150	351	84	afro	1.022943253	-0.820678092
335713	993893	1730.080749	261.4604424	1179.456169	34	140	367	81	afro	0.825045892	-0.912122662
445713	993893	1677.67605	252	1381.018512	34	133	369	79	afro	0.522078624	-0.615268155
555713	993893	1642.214168	245.7377724	1135.696624	32	126	364	74	afro	0.244342469	-0.85984629
995713	993893	1820.415142	274.2352868	1169.768996	30	110	342	78	afro	1.352738912	-1.033521397
1105713	993893	1854.430022	270.0725447	1213.31223	34	112	348	78	afro	1.405701143	-1.034271816
1215713	993893	1808.191707	246.7348549	1236.767771	37	117	335	83	afro	0.849007979	-0.96950216
1325713	993893	1853.828138	258.7658449	1270.381764	38	110	310	79	afro	1.219531572	-0.97958264
1435713	993893	1853.935961	260.9733619	1098.710603	31	105	283	76	afro	1.224249862	-1.17764732
3305713	993893	2072.055076	259	1125.753474	21	123	334	35	afro	1.941318272	-1.448944545
3415713	993893	1468.783427	150.9033469	2812.122165	21	116	372	37	afro	-1.657165453	1.229197807
3525713	993893	1716.070776	170.8341731	1646.00474	19	116	398	42	afro	-0.696768313	-0.450465642
3635713	993893	1763.494598	195.7174361	999.4618318	17	119	411	42	afro	-0.231958595	-1.242513255
-1094287	883893	1585.038294	258	3036.982726	46	154	322	77	afro	0.634910025	1.452352809
-984287	883893	1772.120918	248.9724369	2696.161761	50	155	343	85	afro	1.051572247	0.78642907
-874287	883893	1898.198411	252	2124.261305	62	167	366	86	afro	1.422425026	-0.051562647
-764287	883893	1798.539586	252.9729024	1607.624241	66	176	377	86	afro	0.996771483	-0.516221144
-654287	883893	1695.831891	258.9830966	1193.267085	53	174	371	87	afro	0.667852527	-0.85159021
-544287	883893	1720.171691	261.4130663	1359.846808	48	170	374	90	afro	0.82584981	-0.687931235
-434287	883893	1768.14051	263	959.8433247	46	165	365	82	afro	0.938561093	-1.219218348
-324287	883893	1660.24708	258.2623349	1279.633139	45	167	365	87	afro	0.550719982	-0.702533085
-214287	883893	1627.819337	264.0835598	1271.391921	46	175	378	94	afro	0.538786556	-0.660886786
-104287	883893	1692.923571	266.6471771	1057.979748	42	179	393	96	afro	0.763690942	-0.996863995
5713	883893	1782.443741	269	1326.71819	41	176	396	100	afro	1.163341424	-0.803872443
115713	883893	1716.711957	265	1051.355187	35	156	373	93	afro	0.815271306	-1.039244976
225713	883893	1705.228805	270	890.2490433	36	144	366	90	afro	0.830680082	-1.205847797
335713	883893	1539.874875	263.7668863	1555.230679	43	146	392	89	afro	0.288463933	-0.208676334
445713	883893	1579.181102	253.4419458	1883.48854	40	137	388	87	afro	0.309095288	0.108698333
555713	883893	1629.636098	259.6307531	1604.931409	39	135	384	87	afro	0.533717563	-0.279045157
665713	883893	1683.077976	272.5052653	1403.147318	33	119	377	91	afro	0.899172132	-0.573734284
775713	883893	1684.178155	269	1570.266171	33	115	368	91	afro	0.875267471	-0.384113868
885713	883893	1721.652247	265.1489409	1602.66257	43	127	387	118	afro	0.943249088	-0.402293132
995713	883893	1701.417215	242.5450143	2344.705534	44	132	390	106	afro	0.629585723	0.466338589
1105713	883893	1566.170892	190.946838	2177.12465	44	129	377	102	afro	-0.757315892	0.398874947
1215713	883893	1708.402643	223.6912594	1790.787081	46	123	349	91	afro	0.218712533	-0.21121303
1325713	883893	1699.129416	219.7362401	1660.279898	45	113	310	87	afro	0.092986023	-0.355249272
1435713	883893	1668.804237	215.1900205	1602.554798	36	108	283	90	afro	-0.100614463	-0.385971016
3305713	883893	1997.014682	260	1194.043932	21	126	335	57	afro	1.715442433	-1.264663684
3415713	883893	1857.447352	217.1797413	1340.890795	22	129	374	40	afro	0.527307932	-0.949201873
3525713	883893	1779.695428	172.9326412	2079.103485	20	130	402	45	afro	-0.357709341	-0.03019546
3635713	883893	1710.297965	174.2535286	1399.35093	20	133	415	50	afro	-0.705980109	-0.726591269
3745713	883893	1386.468769	144.9278451	1216.902164	23	134	401	50	afro	-2.355851975	-0.526341498
3855713	883893	1255.96461	124.7037778	998.4183864	17	119	358	45	afro	-3.194511144	-0.624349877
-984287	773893	1677.955091	259.4880756	3285.657838	41	141	278	84	afro	1.027285868	1.616264754
-874287	773893	1763.178366	251.2015266	2511.855445	50	157	322	83	afro	1.023229355	0.586112908
-764287	773893	1731.082837	251.9945391	1728.88171	58	156	342	82	afro	0.773072637	-0.282792827
-654287	773893	1611.926082	255	1391.282171	59	161	349	85	afro	0.351103111	-0.509275074
-544287	773893	1574.197804	251.3503682	1337.837393	52	159	356	89	afro	0.148521079	-0.523784033
-434287	773893	1618.946208	257.8778647	1285.829483	51	161	352	86	afro	0.404072442	-0.638807411
-324287	773893	1596.618564	257.6380082	1345.937515	46	158	341	85	afro	0.335411883	-0.538133607
-214287	773893	1595.119149	263.8000817	1350.73608	51	163	365	87	afro	0.437690522	-0.523509327
-104287	773893	1592.840138	262	1628.706699	47	171	403	91	afro	0.453509748	-0.197898753
5713	773893	1708.90356	265.4543707	1150.230635	40	182	401	106	afro	0.815882543	-0.912542933
555713	773893	1573.072092	260	2385.589154	39	136	350	88	afro	0.500335132	0.710670663
665713	773893	1594.83986	259.7698976	1874.000553	41	121	369	91	afro	0.470098682	0.083182254
775713	773893	1640.41924	264	2359.293402	53	140	396	92	afro	0.794554533	0.591662012
885713	773893	1674.123566	262.2639171	2983.582699	90	164	445	126	afro	1.002685863	1.27203846
995713	773893	1373.478439	149.4102527	2988.212146	90	163	443	120	afro	-1.974189371	1.564440219
1105713	773893	1664.992509	239.4473218	1733.525954	54	146	398	110	afro	0.331220173	-0.200440472
1215713	773893	1636.078794	227.6001119	1901.343159	50	139	356	96	afro	0.060700492	0.021947713
1325713	773893	1667.235262	229.6938001	1706.078143	43	130	312	93	afro	0.164976409	-0.24658396
2095713	773893	1854.215542	245.8074797	1582.503113	31	115	231	82	afro	1.058410037	-0.63037542
2205713	773893	1843.604782	244.572548	1410.396469	29	120	227	79	afro	0.966916661	-0.818060627
2315713	773893	1828.674898	244.9723939	1602.815555	29	120	238	71	afro	0.960646407	-0.572402094
3415713	773893	1644.677888	207.8338225	1607.2637	19	138	380	39	afro	-0.309277554	-0.355523597
3635713	773893	1768.674854	223.7975641	795.1058226	21	137	420	50	afro	0.230668654	-1.456520369
3745713	773893	1613.794034	163.3226151	1578.401134	21	124	396	47	afro	-1.189576928	-0.396894034
3855713	773893	1783.333853	218	966.2955339	15	107	343	40	afro	0.214324712	-1.283423697
-874287	663893	1617.18047	254	3066.653667	44	153	286	80	afro	0.681549951	1.438172858
-764287	663893	1541.113588	244.9596482	2320.684567	53	148	309	83	afro	0.118430883	0.661973052
-654287	663893	1479.224881	254.3472418	1524.267597	55	160	319	82	afro	-0.087759604	-0.171859901
-544287	663893	1462.621963	258.1630426	1539.225701	43	161	316	83	afro	-0.075662628	-0.127206358
-434287	663893	1469.094335	262.8369574	1699.786556	45	168	315	86	afro	0.058822206	0.056586352
-324287	663893	1480.050516	262	2054.780888	44	170	313	86	afro	0.151698046	0.454958727
-214287	663893	1430.049077	260.9933205	1783.772689	51	168	337	85	afro	-0.090011221	0.20636729
-104287	663893	1411.179131	263.3480463	1176.688539	44	172	375	91	afro	-0.233343063	-0.473672263
555713	663893	1504.843338	259.2870008	2819.648318	36	119	312	87	afro	0.340148666	1.310625491
665713	663893	1553.605857	256	2287.447927	40	109	337	92	afro	0.345347863	0.618416771
775713	663893	1571.455888	259.0442044	2183.860639	66	150	392	99	afro	0.438590085	0.476322711
885713	663893	1553.954758	247.6212569	2565.458251	127	177	471	132	afro	0.256502215	0.933025548
995713	663893	1416.966351	196.9705295	1885.823193	133	164	469	120	afro	-1.220772969	0.271263469
1105713	663893	1612.65529	243	1389.28062	74	150	424	113	afro	0.145880312	-0.526162422
1215713	663893	1600.066408	231.5822041	1693.667838	66	155	365	97	afro	-0.03451857	-0.166359421
1325713	663893	1628.283227	230.5307575	1485.229807	62	155	322	96	afro	0.002774631	-0.449767643
1545713	663893	1693.839757	231.1465319	1601.801935	38	128	266	104	afro	0.260522512	-0.403345234
1765713	663893	1902.960485	246	1613.559848	37	124	326	114	afro	1.234528009	-0.661089101
1875713	663893	1864.55073	257.0556429	1454.95281	37	126	319	111	afro	1.262978006	-0.780825186
1985713	663893	1807.756768	254.2146236	1380.657443	38	127	294	102	afro	1.005068888	-0.792483499
2095713	663893	1800.849976	245.1557562	1542.459657	32	125	269	96	afro	0.856789839	-0.604302411
2205713	663893	1825.521076	240.3619664	1527.469326	32	128	271	88	afro	0.855378381	-0.661218123
2315713	663893	1764.395949	241.4532702	1675.957672	31	131	290	84	afro	0.694447056	-0.40239143
3195713	663893	1963.197375	269	855.6465062	19	141	403	70	afro	1.688693417	-1.602936343
3635713	663893	1729.377706	245.5834288	616.2352417	14	128	408	40	afro	0.437480418	-1.58657655
3745713	663893	1782.751356	230.516437	693.8777548	13	104	386	47	afro	0.374958708	-1.586511148
3855713	663893	1691.413086	219.7567132	739.8047414	10	84	336	44	afro	-0.114219083	-1.419147916
4625713	663893	1682.258109	272.3202879	184.190946	6	56	82	23	afro	0.653250454	-1.995815666
885713	553893	1295.567603	204.9030226	2958.853695	97	192	449	135	afro	-1.287636395	1.700194436
995713	553893	1500.267673	245.0079639	2165.833052	108	181	446	125	afro	-0.050882206	0.537553837
1105713	553893	1560.433406	235.3843371	1433.253164	92	173	422	122	afro	-0.155607623	-0.411446918
1215713	553893	1553.809132	225.5066084	1436.357565	78	173	388	112	afro	-0.348303843	-0.409842476
1325713	553893	1605.525319	232.3016607	1353.490807	74	173	351	108	afro	-0.070378063	-0.570192156
1435713	553893	1673.455859	233.9868541	1582.598036	67	167	317	112	afro	0.236113577	-0.394461915
1545713	553893	1735.520551	236.0272835	1645.883619	57	166	308	114	afro	0.496046805	-0.403824859
1655713	553893	1736.567238	240.2875774	1647.753251	51	169	327	117	afro	0.573598347	-0.398275896
1765713	553893	1771.719661	249.4509133	1688.435607	52	166	358	131	afro	0.860119978	-0.388891448
1875713	553893	1712.29534	251.3510432	1427.455439	49	144	327	118	afro	0.638384309	-0.609507189
1985713	553893	1714.749751	250.1587214	1504.622035	47	145	308	107	afro	0.641365771	-0.52415223
2095713	553893	1758.329647	243.8803078	1744.039124	46	146	304	104	afro	0.729035659	-0.311812538
2205713	553893	1776.540892	236.2193273	1838.528807	44	146	317	107	afro	0.677547767	-0.235254627
2315713	553893	1713.811728	236.424275	1755.143361	43	146	341	97	afro	0.450179324	-0.245905694
2425713	553893	1731.834044	235.9944208	1822.64975	41	145	370	97	afro	0.517665537	-0.192424985
2535713	553893	1741.306062	236.195478	1546.734948	37	151	399	94	afro	0.499220683	-0.52735491
2645713	553893	1774.896987	238.9905302	1633.87702	40	167	429	91	afro	0.679523454	-0.468769954
2755713	553893	1802.179489	236.2025966	1707.724734	40	178	457	94	afro	0.739181995	-0.423311791
3085713	553893	1940.375084	238.9735898	1466.982802	21	177	479	88	afro	1.212219468	-0.891703282
3195713	553893	1918.48607	258	787.25466	20	177	478	85	afro	1.332300291	-1.633566666
3305713	553893	1862.9182	272.834965	435.7073154	19	154	417	64	afro	1.329398752	-1.950624546
4185713	553893	2111.422081	272	300.894241	7	57	192	25	afro	2.138175654	-2.451466568
4295713	553893	1972.276838	263	346.2311777	6	56	168	23	afro	1.515812477	-2.21691215
4515713	553893	1968.473422	278	222	6	60	121	23	afro	1.737507978	-2.339764482
995713	443893	1442.893551	251.1148471	2638.336199	98	181	408	130	afro	-0.048559284	1.17512504
1105713	443893	1517.981067	224.3836273	1569.108721	91	176	408	129	afro	-0.464087462	-0.206754397
1215713	443893	1555.292006	225.8459811	1678.752773	74	177	393	122	afro	-0.289660297	-0.128532511
1325713	443893	1551.596374	220.214066	1810.426783	72	168	360	111	afro	-0.37368211	0.023919421
1435713	443893	1668.551362	232.6914587	1413.316777	69	166	320	110	afro	0.163643754	-0.586782129
1545713	443893	1728.155912	236.7520082	1243.644458	60	171	310	111	afro	0.404213885	-0.86242758
1655713	443893	1689.892526	237.0426452	1634.051462	50	171	319	113	afro	0.355239165	-0.353601185
1765713	443893	1683.460186	244.3220383	1575.465347	49	169	330	122	afro	0.447478115	-0.404911396
1875713	443893	1701.397069	249	1679.210967	47	150	308	111	afro	0.610052036	-0.303241734
1985713	443893	1702.642515	241.7196216	1773.345269	47	147	300	105	afro	0.507056744	-0.203284654
2095713	443893	1707.190935	241.2638507	1414.528858	46	149	306	99	afro	0.444110955	-0.628948543
2205713	443893	1703.796286	233	1857.939793	45	154	322	95	afro	0.3770047	-0.115962524
2315713	443893	1714.29936	237.5693408	1896.293546	46	161	351	101	afro	0.499411911	-0.080507344
2425713	443893	1706.678609	233	1783.511203	46	166	384	99	afro	0.372211062	-0.206822811
2535713	443893	1722.891796	234.2519634	1554.540055	43	173	418	105	afro	0.404213137	-0.495056249
2645713	443893	1741.236827	230.9933535	2037.308924	45	184	444	108	afro	0.505665313	0.039561559
2755713	443893	1791.754092	232	1761.011967	50	195	482	105	afro	0.641413913	-0.351478895
2865713	443893	1767.408148	232.604419	1473.53805	46	198	510	102	afro	0.512025198	-0.652835351
2975713	443893	1745.234837	215.8730554	1359.193549	29	189	519	88	afro	0.124634122	-0.774644845
3085713	443893	1981.427428	251.1149417	1177.538905	21	177	497	77	afro	1.50538867	-1.272476731
3195713	443893	1839.276535	239.6914587	962.1934306	19	173	471	59	afro	0.779568671	-1.340834325
3305713	443893	1554.077581	202.5277459	716.5836548	17	159	432	39	afro	-0.886058732	-1.276411048
4185713	443893	2023.110778	265	425.6914587	11	58	198	33	afro	1.739828242	-2.191958837
4295713	443893	1949.057878	263	469.3447295	10	67	190	19	afro	1.460649239	-2.041186791
4405713	443893	1962.508354	275.7214989	389.6478343	11	75	186	26	afro	1.710743073	-2.138403541
4515713	443893	1817.565964	275	383.2509683	7	71	130	32	afro	1.201400991	-1.946907687
995713	333893	1397.156214	222.7649141	3277.232975	89	170	370	116	afro	-0.56900034	1.952008879
1105713	333893	1511.632793	227	1562.04781	83	167	375	119	afro	-0.441981898	-0.203293894
1215713	333893	1573.626154	223.4580267	1569.113076	70	169	368	107	afro	-0.289804589	-0.284491238
1325713	333893	1663.399265	228	1464.839964	68	162	339	98	afro	0.075114048	-0.52482873
1435713	333893	1668.800809	225.7676979	1626.646216	67	160	308	92	afro	0.086864673	-0.345901971
1545713	333893	1694.101648	239.3051851	1613.031943	60	162	298	103	afro	0.404584279	-0.381386828
1655713	333893	1695.544808	241.5779383	1640.58872	48	158	289	101	afro	0.454208967	-0.348640856
1765713	333893	1697.013267	246	1649.808851	45	158	295	103	afro	0.53744433	-0.334909698
1875713	333893	1703.029233	241.3051851	1833.238857	45	148	286	98	afro	0.513007553	-0.134366067
1985713	333893	1712.877292	237.3051851	1902.832655	44	146	282	93	afro	0.491272564	-0.071211733
2095713	333893	1657.588298	235.6327115	1741.977785	44	149	289	92	afro	0.241661183	-0.184674384
2205713	333893	1700.74327	238.2376749	1563.052501	44	155	304	90	afro	0.399014242	-0.450091875
2315713	333893	1677.439302	230.3051851	2023.317745	45	164	328	87	afro	0.272872064	0.110385352
2425713	333893	1698.440047	234	1678.321859	46	170	364	91	afro	0.340612877	-0.317136009
2535713	333893	1685.053776	226	1747.668943	46	178	397	99	afro	0.170274143	-0.226760413
2645713	333893	1690.565397	222.6881361	2200.081214	46	190	427	102	afro	0.220948572	0.290047794
2755713	333893	1727.838966	219.4459523	2068.370267	51	196	473	107	afro	0.266463365	0.081254252
2865713	333893	1660.761824	208.2748555	1727.639409	49	211	548	113	afro	-0.222967203	-0.236668767
2975713	333893	1593.580367	200.1062496	1388.737867	36	207	572	84	afro	-0.660520806	-0.548923244
3085713	333893	1790.80588	234.5430323	1386.645153	26	185	518	72	afro	0.608422046	-0.784335014
4185713	333893	1912.435359	268.2171066	530.4917169	14	72	226	30	afro	1.437592283	-1.913437262
4295713	333893	1868.227903	275	510.18038	13	94	216	30	afro	1.399618059	-1.868559722
4405713	333893	1738.390433	268.0676484	462.7077321	12	93	194	44	afro	0.826537118	-1.752845855
995713	223893	1398.004886	204.09979	3380.960742	82	156	341	87	afro	-0.868156767	2.050861039
1105713	223893	1543.116948	222.8240634	1986.191139	74	153	344	99	afro	-0.322989198	0.243739311
1215713	223893	1602.495157	225.5486204	1708.14608	68	160	343	98	afro	-0.127605358	-0.159615954
1325713	223893	1730.423153	232	1566.054706	66	158	324	104	afro	0.393325482	-0.49453681
1435713	223893	1706.963304	236.2637573	1450.072053	64	157	301	101	afro	0.36394251	-0.592786004
1545713	223893	1680.681859	241.8614668	1504.186972	58	154	282	85	afro	0.381437481	-0.487069423
1655713	223893	1686.412623	243	1685.465967	47	148	270	97	afro	0.456384032	-0.282059053
1765713	223893	1701.199363	244	1665.90087	44	146	279	94	afro	0.520371929	-0.324151386
1875713	223893	1702.134675	244.0991651	1626.267716	44	137	270	92	afro	0.517482573	-0.371596129
1985713	223893	1694.681029	240.8494582	1719.782973	35	132	267	80	afro	0.454256995	-0.255821685
2095713	223893	1651.421735	235.8114955	2082.276576	36	135	270	77	afro	0.290643659	0.221289808
2205713	223893	1679.688087	239	1659.567999	39	144	280	79	afro	0.359185244	-0.307538806
2315713	223893	1661.81904	234.4425195	1786.085557	43	157	296	85	afro	0.244246611	-0.140358064
2425713	223893	1659.941298	231.0938844	1854.02887	45	163	327	88	afro	0.193344956	-0.062233248
2535713	223893	1671.938199	227.6660862	2133.70833	44	170	354	91	afro	0.230193929	0.243857971
2645713	223893	1727.233575	231.8494582	1690.677233	45	182	394	101	afro	0.404347072	-0.344826844
2755713	223893	1702.359002	211.1200425	2130.182237	50	194	474	107	afro	0.047657505	0.17913457
2865713	223893	1713.529359	209.6406202	1490.562419	53	226	592	113	afro	-0.065600062	-0.584620288
2975713	223893	1781.194162	248	1033.043572	41	222	597	48	afro	0.738451742	-1.168689075
3085713	223893	1741.983141	226	1428.036177	30	187	526	73	afro	0.302027047	-0.678365112
3305713	223893	1801.186841	238	1067.020378	24	192	551	54	afro	0.640733887	-1.167869242
3415713	223893	1691.79023	188.5792846	998.9623086	25	190	548	50	afro	-0.600568539	-1.152321941
4075713	223893	2061.178401	280.9219578	468.1131271	14	81	254	35	afro	2.153428245	-2.176932856
4185713	223893	1768.134555	274.8929056	482.5483261	14	95	251	29	afro	1.050068683	-1.762976789
4295713	223893	1545.915788	269.9187726	457.1910658	12	101	211	47	afro	0.19928276	-1.491903501
995713	113893	1431.121655	218.3862594	3248.446699	77	142	326	97	afro	-0.534173787	1.866645829
1105713	113893	1616.630301	228.7990597	1672.56117	69	143	329	94	afro	-0.030118129	-0.216971304
1215713	113893	1575.093307	231.1739029	1749.394514	65	154	331	102	afro	-0.115997596	-0.067344225
1325713	113893	1620.19191	230.4528854	1718.085959	64	153	322	100	afro	0.019593858	-0.166868142
1435713	113893	1655.691196	231.3055213	1579.828083	61	154	295	100	afro	0.128498667	-0.376236738
1545713	113893	1672.270616	240.9723011	1384.145498	53	149	271	97	afro	0.313686693	-0.616615401
1655713	113893	1662.672034	243	1682.259919	45	143	272	99	afro	0.374574138	-0.25307949
1765713	113893	1669.939741	243.8382776	1753.821863	42	138	281	94	afro	0.427993486	-0.178609513
1875713	113893	1676.262498	242	1899.006247	38	123	261	83	afro	0.446430005	-0.019911983
1985713	113893	1678.87147	241	1921.578476	27	115	255	78	afro	0.4425171	0.001713887
2095713	113893	1658.545708	236.6974512	1885.734027	27	117	255	78	afro	0.291625294	-0.016971919
2205713	113893	1654.259949	237	1750.389406	31	126	262	77	afro	0.25555826	-0.168723752
2315713	113893	1642.338813	237	1812.747725	38	146	272	80	afro	0.227068725	-0.079495792
2425713	113893	1640.668736	233.7834464	1713.521928	40	157	291	88	afro	0.146255877	-0.196660365
2535713	113893	1666.986534	231.936326	1780.625029	39	160	310	92	afro	0.217542479	-0.156684153
2645713	113893	1710.650048	228.3535139	2115.564704	40	169	364	97	afro	0.370871149	0.17009561
2755713	113893	1725.224287	217.7974034	1683.137177	50	201	502	106	afro	0.153217042	-0.36672164
2865713	113893	1669.142916	205.7901219	1664.513953	58	242	626	121	afro	-0.249661922	-0.324717721
2975713	113893	1642.24808	210.3472393	1549.429519	40	222	589	81	afro	-0.285545398	-0.416852658
3085713	113893	1682.271145	219	1202.521297	31	180	510	73	afro	-0.067478097	-0.867228884
3305713	113893	1743.21905	217.7109296	1226.971046	32	211	602	71	afro	0.123469174	-0.924147617
3415713	113893	1721.011449	182.3472393	1046.382665	35	217	620	60	afro	-0.598985748	-1.14427484
3525713	113893	1672.611061	182.0140552	605.1186804	29	201	543	58	afro	-0.857095254	-1.593068423
3635713	113893	2052.965054	240.4872672	396.3415637	23	163	458	63	afro	1.41263247	-2.295040777
3745713	113893	2022.539066	265.9789766	278.1606095	10	113	325	43	afro	1.725749047	-2.362292418
4075713	113893	2073.779466	280.6527607	530.6792881	16	95	265	46	afro	2.204180246	-2.121565734
4185713	113893	1598.524437	273	512.7113931	14	109	257	44	afro	0.443335192	-1.496123186
995713	3893	1540.280957	254	1915.656284	73	130	322	97	afro	0.192052534	0.200497809
1105713	3893	1645.588188	241.1157638	1572.55408	68	137	329	99	afro	0.262010778	-0.359729269
1215713	3893	1545.209252	231.5899727	1700.304724	62	146	322	95	afro	-0.220657271	-0.082991712
1325713	3893	1554.11528	230.1786052	1748.212141	60	144	310	99	afro	-0.205158458	-0.040933446
1435713	3893	1644.741635	241	1390.945207	56	145	281	101	afro	0.221370668	-0.570702266
1545713	3893	1662.936554	243	1488.723289	47	140	271	97	afro	0.33738559	-0.479377629
1655713	3893	1618.624093	243	1544.451065	42	137	287	99	afro	0.196831699	-0.353244303
1765713	3893	1630.549292	243.0831831	1804.393635	38	129	285	91	afro	0.290209485	-0.066131769
1875713	3893	1650.20552	241	2053.582331	28	114	254	78	afro	0.370478201	0.195325465
1985713	3893	1674.758036	238.8478809	2196.598798	29	113	243	77	afro	0.445400885	0.326011353
2095713	3893	1670.950654	238	2065.664478	27	113	245	75	afro	0.391961872	0.177450107
2205713	3893	1651.123105	232.1508201	2012.926369	27	114	255	77	afro	0.212727618	0.136610197
2315713	3893	1664.122942	235.1016872	1777.99598	30	130	257	79	afro	0.26192071	-0.152233247
2425713	3893	1638.605374	230	1914.642986	33	150	265	82	afro	0.113420189	0.036700409
2535713	3893	1663.756807	230.8493791	1718.761694	33	147	284	89	afro	0.175543367	-0.225678385
2645713	3893	1646.006034	216.9982832	2441.092079	33	158	349	94	afro	0.017716175	0.626397105
2755713	3893	1699.149752	216.345017	1634.252055	50	212	538	104	afro	0.029342918	-0.389490085
2865713	3893	1678.400545	215.8132571	1181.519414	61	248	621	113	afro	-0.139903899	-0.890008622
2975713	3893	1636.703574	208.716274	1197.460333	39	211	558	75	afro	-0.401959015	-0.821938354
3085713	3893	1592.885577	210.5630993	1524.902892	31	171	476	80	afro	-0.455434239	-0.377203586
3305713	3893	1771.604779	214.1375987	1445.562373	34	201	567	68	afro	0.201820221	-0.712123765
3415713	3893	1669.007189	166.5883513	1240.224585	40	228	615	65	afro	-1.010920692	-0.864094761
3525713	3893	1606.168483	174.446513	874.7368848	39	228	563	62	afro	-1.161965284	-1.195280398
3635713	3893	1887.812501	204.2988101	1421.124798	35	187	494	60	afro	0.424389008	-0.911930315
3745713	3893	2025.077123	261.8213948	469.2032599	15	128	360	59	afro	1.70019993	-2.147461703
3855713	3893	2013.227608	273	346.2472808	7	93	263	41	afro	1.828611794	-2.262048833
3965713	3893	1937.995979	278	444.839141	13	91	246	34	afro	1.677153587	-2.037615486
4075713	3893	1779.818739	276	503.8950299	16	110	274	50	afro	1.113350424	-1.752911697
885713	-106107	1368.823504	252.6501501	1928.435284	63	141	314	103	afro	-0.415037099	0.450216588
995713	-106107	1591.680193	251.7391073	1981.278085	69	125	329	102	afro	0.341662663	0.20370728
1105713	-106107	1617.469348	220.910406	2213.964818	69	126	332	95	afro	-0.056977888	0.404998951
[truncated: 201 more rows]
