# Supplementary material for: Earth history events shaped the evolution of uneven biodiversity across tropical moist forests
Source: Proc Natl Acad Sci U S A. 2021 Oct 1;118(40):e2026347118. doi: 10.1073/pnas.2026347118 (PMC8501849; doi:10.1073/pnas.2026347118)
Supplement: Supplementary File [file pnas.2026347118.sd03.csv]

clade	Afrotropical_NRI	Indomalayan_NRI	Neotropical_NRI	p_value_Afrotropics	p_value_Indomalaya	p_value_Neotropics
accipitriformes	0.430014885	1.377210668	0.730621132	0.34	0.083	0.228
apodiformes	6.372822908	4.279074834	14.37072175	0.001	0.001	0.001
caprimulgiformes	4.080543962	-2.438895303	0.925204147	0.001	0.995	0.163
columbiformes	5.079994058	3.52098052	3.819345354	0.001	0.002	0.001
cuculiformes	0.120585798	2.13380794	-0.293506686	0.423	0.029	0.581
falconiformes	3.194520798	0.454664502	-3.056853256	0.002	0.317	1
galliformes	3.976715347	7.724488199	2.867253188	0.001	0.001	0.004
gruiformes	-1.91919247	-0.120469329	2.422427023	0.983	0.529	0.01
passeriformes	4.760593672	5.188593424	8.203072393	0.001	0.001	0.001
pelecaniformes	-0.317834925	1.009960924	-0.977367167	0.604	0.158	0.814
psittaciformes	2.793910503	4.474009596	12.78859374	0.003	0.001	0.001
strigiformes	0.113197091	1.303693828	3.496629032	0.465	0.095	0.001
suliformes	-2.005188294	-1.501937783	-0.469838361	0.996	0.947	0.629
trogoniformes	3.451547047	3.079017441	5.523399514	0.005	0.006	0.001
anura	10.02497915	11.59579363	16.78883844	0.001	0.001	0.001
gymnophiona	1.025981223	7.767430846	5.06039888	0.145	0.001	0.001
chiroptera	1.168219175	3.895450803	9.909231357	0.119	0.001	0.001
primates	-1.790253231	6.191336563	17.5620276	0.963	0.001	0.001
rodentia	4.058188079	6.861912478	7.751951085	0.001	0.001	0.001
anguimorpha	3.621048586	3.750020193	16.13421653	0.01	0.006	0.001
gekkota	7.527179406	12.40793911	8.791292515	0.001	0.001	0.001
iguania	18.92040129	18.59094576	16.8498419	0.001	0.001	0.001
serpentes	0.032932641	0.83069424	6.000576299	0.481	0.205	0.001
