# Supplementary material for: Earth history events shaped the evolution of uneven biodiversity across tropical moist forests
Source: Proc Natl Acad Sci U S A. 2021 Oct 1;118(40):e2026347118. doi: 10.1073/pnas.2026347118 (PMC8501849; doi:10.1073/pnas.2026347118)
Supplement: Supplementary File [file pnas.2026347118.sd04.csv]

Tev	TW	S	WeibullShape	initialAbundance	grid_cell_distance	seed	start	model	n_extant	n_extinct	total_diversity	latitude_richness_cor	neotropical_diversity	afrotropical_TMF_diversity	indomalayan_TMF_diversity	pantropicality_index	PDD_index	running_time_step	running_diversity
0.0105	0.07	2.25	8.5	1	222	1	660	2D_FA_1	347	631	978	-0.680364164	153	26	155	1	1	0	347
0.0188	0.044	2.344	14.21	1	222	10	660	2D_FA_10	0	NA	1	NA	NA	NA	NA	NA	NA	0	0
0.0088	0.055	1.956	8.194	1	222	100	660	2D_FA_100	3445	4498	7943	-0.688404566	2108	309	882	1	1	0	3445
0.0184	0.086	2.709	14.72	1	222	101	660	2D_FA_101	69	82	151	-0.498080824	13	0	52	0	0	0	69
0.0136	0.04	2.332	4.931	1	222	102	660	2D_FA_102	243	1623	1866	-0.543635185	218	8	0	0	0	0	243
0.0041	0.07	1.579	11.457	1	222	103	660	2D_FA_103	NA	NA	NA	NA	NA	NA	NA	NA	NA	49	12758
0.0053	0.067	2.615	13.904	1	222	104	660	2D_FA_104	430	512	942	-0.691549842	203	51	168	1	1	0	430
0.0148	0.097	1.862	7.378	1	222	105	660	2D_FA_105	772	565	1337	-0.594891809	622	127	0	0	0	0	772
0.0196	0.052	2.238	10.641	1	222	106	660	2D_FA_106	0	NA	1	NA	NA	NA	NA	NA	NA	0	0
0.01	0.082	2.991	4.116	1	222	107	660	2D_FA_107	20	55	75	-0.432426497	20	0	0	0	0	0	20
0.0076	0.044	1.674	12.273	1	222	108	660	2D_FA_108	12565	16710	29275	-0.677340519	4694	2096	5330	1	1	0	12565
0.0172	0.074	2.426	5.747	1	222	109	660	2D_FA_109	0	NA	22	NA	NA	NA	NA	NA	NA	0	0
0.0093	0.074	1.591	7.684	1	222	11	660	2D_FA_11	NA	NA	NA	NA	NA	NA	NA	NA	NA	17	12584
0.0124	0.059	2.803	9.01	1	222	110	660	2D_FA_110	117	365	482	-0.429595398	112	0	0	0	0	0	117
0.0029	0.089	2.05	2.484	1	222	111	660	2D_FA_111	2637	1186	3823	-0.646467349	110	7	2219	1	1	0	2637
0.0023	0.061	1.815	4.524	1	222	112	660	2D_FA_112	8328	11599	19927	-0.667616795	1667	1819	4288	1	0	0	8328
0.0118	0.091	2.568	11.049	1	222	113	660	2D_FA_113	585	380	965	-0.730986125	176	33	337	1	1	0	585
0.0166	0.046	2.944	7.786	1	222	114	660	2D_FA_114	5	163	168	-0.115548528	5	0	0	0	0	0	5
0.007	0.076	2.191	14.312	1	222	115	660	2D_FA_115	1776	1631	3407	-0.732010215	796	157	742	1	1	0	1776
0.0094	0.053	2.379	2.892	1	222	116	660	2D_FA_116	357	751	1108	-0.644460822	27	49	235	1	0	0	357
0.019	0.084	1.626	9.418	1	222	117	660	2D_FA_117	2117	1807	3924	-0.593637601	1991	46	0	0	0	0	2117
0.0142	0.069	2.003	6.155	1	222	118	660	2D_FA_118	918	1743	2661	-0.625992535	355	33	400	1	1	0	918
0.0047	0.099	2.756	12.68	1	222	119	660	2D_FA_119	256	90	346	-0.66808556	26	36	186	1	0	0	256
0.0069	0.051	2.909	9.316	1	222	12	660	2D_FA_12	374	559	933	-0.585464706	297	64	0	0	0	0	374
0.0035	0.042	2.097	8.602	1	222	120	660	2D_FA_120	NA	NA	NA	NA	NA	NA	NA	NA	NA	10	12710
0.013	0.072	2.85	2.076	1	222	121	660	2D_FA_121	21	78	99	-0.589555554	12	8	0	0	0	0	21
0.0178	0.057	2.474	11.865	1	222	122	660	2D_FA_122	0	NA	1	NA	NA	NA	NA	NA	NA	0	0
0.0082	0.087	1.721	5.339	1	222	123	660	2D_FA_123	5214	2819	8033	-0.745600034	2985	325	1546	1	1	0	5214
0.0059	0.065	2.662	10.233	1	222	124	660	2D_FA_124	479	542	1021	-0.690633189	277	45	144	1	1	0	479
0.0154	0.095	1.909	3.708	1	222	125	660	2D_FA_125	49	68	117	-0.466695817	42	3	0	0	0	0	49
0.0106	0.05	1.532	13.496	1	222	126	660	2D_FA_126	NA	NA	NA	NA	NA	NA	NA	NA	NA	85	12586
0.0011	0.08	2.285	6.971	1	222	127	660	2D_FA_127	2220	3374	5594	-0.563573992	214	47	1825	1	1	0	2220
0.0011	0.06	2.679	14.261	1	222	128	660	2D_FA_128	441	537	978	-0.538760345	115	45	273	1	1	0	441
0.0107	0.09	1.926	7.735	1	222	129	660	2D_FA_129	1996	1242	3238	-0.624322637	105	85	1621	1	1	0	1996
0.0165	0.081	2.156	2.79	1	222	13	660	2D_FA_13	243	324	567	-0.592007147	214	13	0	0	0	0	243
0.0155	0.045	1.55	10.998	1	222	130	660	2D_FA_130	0	NA	19	NA	NA	NA	NA	NA	NA	0	0
0.0059	0.075	2.303	4.473	1	222	131	660	2D_FA_131	800	732	1532	-0.707822365	387	87	290	1	1	0	800
0.0083	0.052	2.115	12.629	1	222	132	660	2D_FA_132	2445	2792	5237	-0.588193152	2202	181	0	0	0	0	2445
0.0179	0.082	2.868	6.104	1	222	133	660	2D_FA_133	0	NA	11	NA	NA	NA	NA	NA	NA	0	0
0.0131	0.067	2.491	9.367	1	222	134	660	2D_FA_134	71	174	245	-0.238778462	0	0	62	0	0	0	71
0.0035	0.098	1.738	2.841	1	222	135	660	2D_FA_135	3118	1240	4358	-0.708289798	28	353	2493	1	0	0	3118
0.0047	0.041	2.397	5.288	1	222	136	660	2D_FA_136	4321	4115	8436	-0.681574823	2637	1097	517	1	0	0	4321
0.0143	0.071	1.644	11.814	1	222	137	660	2D_FA_137	2823	3787	6610	-0.590828391	2628	73	0	0	0	0	2823
0.0191	0.056	2.021	2.025	1	222	138	660	2D_FA_138	0	NA	28	NA	NA	NA	NA	NA	NA	0	0
0.0095	0.086	2.774	8.551	1	222	139	660	2D_FA_139	529	429	958	-0.724949806	120	35	349	1	1	0	529
0.0117	0.066	1.779	12.578	1	222	14	660	2D_FA_14	2858	4223	7081	-0.673515574	2369	71	256	1	1	0	2858
0.0071	0.064	1.832	6.92	1	222	140	660	2D_FA_140	4128	4501	8629	-0.706151383	2478	363	1082	1	1	0	4128
0.0167	0.094	2.585	13.445	1	222	141	660	2D_FA_141	0	NA	35	NA	NA	NA	NA	NA	NA	0	0
0.0119	0.048	2.962	3.657	1	222	142	660	2D_FA_142	195	576	771	-0.611543316	161	9	12	1	1	0	195
0.0023	0.079	2.209	10.182	1	222	143	660	2D_FA_143	1613	2167	3780	-0.616465557	86	56	1397	1	1	0	1613
0.0029	0.05	1.597	9.775	1	222	144	660	2D_FA_144	NA	NA	NA	NA	NA	NA	NA	NA	NA	107	12535
0.0125	0.081	2.35	3.249	1	222	145	660	2D_FA_145	219	176	395	-0.436388439	209	0	0	0	0	0	219
0.0173	0.065	2.726	13.037	1	222	146	660	2D_FA_146	15	129	144	-0.41403191	15	0	0	0	0	0	15
0.0077	0.096	1.974	6.512	1	222	147	660	2D_FA_147	1885	1003	2888	-0.739311228	578	83	1093	1	1	0	1885
0.0101	0.058	2.538	11.406	1	222	148	660	2D_FA_148	216	588	804	-0.671423161	106	53	51	1	0	0	216
0.0197	0.088	1.785	4.88	1	222	149	660	2D_FA_149	2201	1884	4085	-0.588780444	2052	10	0	0	0	0	2201
0.0021	0.096	2.532	6.053	1	222	15	660	2D_FA_15	477	218	695	-0.600074063	13	12	435	1	1	0	477
0.0149	0.043	2.162	14.669	1	222	150	660	2D_FA_150	326	2319	2645	-0.426052328	317	0	0	0	0	0	326
0.0053	0.073	2.915	8.143	1	222	151	660	2D_FA_151	148	219	367	-0.587670728	67	72	0	0	0	0	148
0.0041	0.069	1.879	4.065	1	222	152	660	2D_FA_152	6249	5177	11426	-0.706208551	3053	964	1849	1	1	0	6249
0.0137	0.099	2.632	10.59	1	222	153	660	2D_FA_153	79	95	174	-0.589245066	63	14	0	0	0	0	79
0.0185	0.054	2.256	7.327	1	222	154	660	2D_FA_154	0	NA	22	NA	NA	NA	NA	NA	NA	0	0
0.0089	0.084	1.503	13.853	1	222	155	660	2D_FA_155	NA	NA	NA	NA	NA	NA	NA	NA	NA	6	12757
0.0065	0.047	2.821	2.433	1	222	156	660	2D_FA_156	337	564	901	-0.658179415	149	69	104	1	1	0	337
0.0161	0.077	2.068	8.959	1	222	157	660	2D_FA_157	0	NA	16	NA	NA	NA	NA	NA	NA	0	0
0.0113	0.062	1.691	5.696	1	222	158	660	2D_FA_158	0	NA	9	NA	NA	NA	NA	NA	NA	0	0
0.0017	0.092	2.444	12.222	1	222	159	660	2D_FA_159	307	173	480	-0.612219814	17	9	274	1	1	0	307
0.0027	0.068	2.768	7.276	1	222	16	660	2D_FA_16	757	872	1629	-0.676790749	102	174	458	1	0	0	757
0.002	0.044	1.997	7.124	1	222	160	660	2D_FA_160	12517	11777	24294	-0.643666554	7988	990	3249	1	1	0	12517
0.0116	0.074	2.75	13.649	1	222	161	660	2D_FA_161	343	389	732	-0.697936771	214	19	93	1	1	0	343
0.0164	0.059	2.374	3.861	1	222	162	660	2D_FA_162	174	961	1135	-0.492542998	159	1	0	0	0	0	174
0.0068	0.089	1.621	10.386	1	222	163	660	2D_FA_163	9452	5057	14509	-0.742921175	2147	206	6465	1	1	0	9452
0.0092	0.066	2.938	5.492	1	222	164	660	2D_FA_164	244	480	724	-0.691706118	47	43	141	1	1	0	244
0.0188	0.097	2.185	12.018	1	222	165	660	2D_FA_165	31	61	92	-0.435637785	30	0	0	0	0	0	31
0.014	0.051	1.809	2.229	1	222	166	660	2D_FA_166	0	NA	1	NA	NA	NA	NA	NA	NA	0	0
0.0044	0.081	2.562	8.755	1	222	167	660	2D_FA_167	1357	1155	2512	-0.670359613	100	31	1182	1	1	0	1357
0.0056	0.055	1.526	12.833	1	222	168	660	2D_FA_168	NA	NA	NA	NA	NA	NA	NA	NA	NA	72	12556
0.0152	0.085	2.279	6.308	1	222	169	660	2D_FA_169	0	NA	10	NA	NA	NA	NA	NA	NA	0	0
0.0123	0.098	2.015	13.802	1	222	17	660	2D_FA_17	206	181	387	-0.591472354	172	26	0	0	0	0	206
0.02	0.04	2.656	9.571	1	222	170	660	2D_FA_170	0	NA	1	NA	NA	NA	NA	NA	NA	0	0
0.0104	0.07	1.903	3.045	1	222	171	660	2D_FA_171	834	848	1682	-0.586647899	789	8	0	0	0	0	834
0.008	0.048	2.468	14.465	1	222	172	660	2D_FA_172	2598	4148	6746	-0.698018083	1828	500	219	1	0	0	2598
0.0176	0.078	1.715	7.939	1	222	173	660	2D_FA_173	1033	964	1997	-0.591120514	939	45	0	0	0	0	1033
0.0128	0.063	2.091	11.202	1	222	174	660	2D_FA_174	806	1653	2459	-0.588770338	753	22	0	0	0	0	806
0.0032	0.093	2.844	4.676	1	222	175	660	2D_FA_175	565	244	809	-0.615483211	57	11	467	1	1	0	565
0.0026	0.065	2.326	2.637	1	222	176	660	2D_FA_176	856	1191	2047	-0.652882921	171	65	563	1	1	0	856
0.0122	0.095	1.574	9.163	1	222	177	660	2D_FA_177	8287	4307	12594	-0.733803933	4723	550	2453	1	1	0	8287
0.017	0.049	1.95	5.9	1	222	178	660	2D_FA_178	1135	6650	7785	-0.429555897	1065	0	0	0	0	0	1135
0.0074	0.08	2.703	12.425	1	222	179	660	2D_FA_179	244	223	467	-0.694699557	113	38	90	1	1	0	244
0.0171	0.053	1.638	4.014	1	222	18	660	2D_FA_18	7860	28913	36773	-0.434821949	7338	0	0	0	0	0	7860
0.0098	0.042	1.762	4.269	1	222	180	660	2D_FA_180	12300	15613	27913	-0.592144403	10335	1531	0	0	0	0	12300
0.0194	0.072	2.515	10.794	1	222	181	660	2D_FA_181	16	96	112	-0.509809363	9	6	0	0	0	0	16
0.0146	0.057	2.891	7.531	1	222	182	660	2D_FA_182	0	NA	28	NA	NA	NA	NA	NA	NA	0	0
0.005	0.087	2.138	14.057	1	222	183	660	2D_FA_183	2102	1380	3482	-0.702787663	137	420	1452	1	0	0	2102
0.0038	0.053	2.797	11.61	1	222	184	660	2D_FA_184	737	541	1278	-0.675889678	573	60	81	1	1	0	737
0.0134	0.083	2.044	5.084	1	222	185	660	2D_FA_185	780	706	1486	-0.436476597	746	0	0	0	0	0	780
0.0182	0.068	1.668	14.873	1	222	186	660	2D_FA_186	1874	5492	7366	-0.591769825	1723	50	0	0	0	0	1874
0.0086	0.098	2.421	8.347	1	222	187	660	2D_FA_187	499	328	827	-0.727806508	250	56	149	1	1	0	499
0.0062	0.061	2.232	9.978	1	222	188	660	2D_FA_188	2919	3314	6233	-0.708650287	1380	332	1107	1	1	0	2919
0.0158	0.091	2.985	3.453	1	222	189	660	2D_FA_189	29	34	63	-0.431712773	28	0	0	0	0	0	29
0.0075	0.083	2.391	10.539	1	222	19	660	2D_FA_19	2133	1453	3586	-0.699822457	250	58	1710	1	1	0	2133
0.011	0.046	2.609	13.241	1	222	190	660	2D_FA_190	1669	3745	5414	-0.585212916	1588	43	0	0	0	0	1669
0.0014	0.076	1.856	6.716	1	222	191	660	2D_FA_191	NA	NA	NA	NA	NA	NA	NA	NA	NA	4	12592
0.0013	0.052	2.597	5.186	1	222	192	660	2D_FA_192	998	2187	3185	-0.519718706	113	53	772	1	1	0	998
0.0109	0.082	1.844	11.712	1	222	193	660	2D_FA_193	4146	3194	7340	-0.705831718	2486	248	1208	1	1	0	4146
0.0156	0.067	2.221	8.449	1	222	194	660	2D_FA_194	79	422	501	-0.575194444	60	13	0	0	0	0	79
0.0061	0.097	2.974	14.975	1	222	195	660	2D_FA_195	102	107	209	-0.595313754	53	44	0	0	0	0	102
0.0085	0.059	1.656	3.555	1	222	196	660	2D_FA_196	NA	NA	NA	NA	NA	NA	NA	NA	NA	22	12610
0.018	0.09	2.409	10.08	1	222	197	660	2D_FA_197	198	166	364	-0.184209421	1	0	173	0	0	0	198
0.0132	0.044	2.785	6.818	1	222	198	660	2D_FA_198	0	NA	2	NA	NA	NA	NA	NA	NA	0	0
0.0037	0.074	2.032	13.343	1	222	199	660	2D_FA_199	1855	1810	3665	-0.706075535	610	438	719	1	1	0	1855
0.0153	0.055	2.626	5.237	1	222	2	660	2D_FA_2	0	NA	1	NA	NA	NA	NA	NA	NA	0	0
0.0099	0.045	2.203	5.645	1	222	20	660	2D_FA_20	6876	10144	17020	-0.586940229	6435	233	0	0	0	0	6876
0.0049	0.063	2.879	9.265	1	222	200	660	2D_FA_200	472	531	1003	-0.680631364	296	60	107	1	1	0	472
0.0144	0.093	2.126	2.739	1	222	201	660	2D_FA_201	107	125	232	-0.437880862	100	0	0	0	0	0	107
0.0192	0.048	1.75	12.527	1	222	202	660	2D_FA_202	13	293	306	-0.281269518	11	0	0	0	0	0	13
0.0097	0.078	2.503	6.002	1	222	203	660	2D_FA_203	334	441	775	-0.670013418	93	65	141	1	1	0	334
0.0073	0.04	1.938	10.896	1	222	204	660	2D_FA_204	NA	NA	NA	NA	NA	NA	NA	NA	NA	56	12695
0.0168	0.071	2.691	4.371	1	222	205	660	2D_FA_205	10	98	108	-0.421331614	10	0	0	0	0	0	10
0.012	0.056	2.315	14.159	1	222	206	660	2D_FA_206	1206	2656	3862	-0.58868332	1135	35	0	0	0	0	1206
0.0025	0.086	1.562	7.633	1	222	207	660	2D_FA_207	NA	NA	NA	NA	NA	NA	NA	NA	NA	16	12656
0.0031	0.057	2.079	6.41	1	222	208	660	2D_FA_208	4462	5251	9713	-0.68187573	1312	688	2295	1	1	0	4462
0.0126	0.088	2.832	12.935	1	222	209	660	2D_FA_209	179	157	336	-0.59328657	144	32	0	0	0	0	179
0.0194	0.076	2.956	12.171	1	222	21	660	2D_FA_21	0	NA	10	NA	NA	NA	NA	NA	NA	0	0
0.0174	0.042	2.456	3.147	1	222	210	660	2D_FA_210	0	NA	1	NA	NA	NA	NA	NA	NA	0	0
0.0079	0.073	1.703	9.673	1	222	211	660	2D_FA_211	5328	5652	10980	-0.726057135	2660	369	2032	1	1	0	5328
0.0103	0.05	2.644	8.041	1	222	212	660	2D_FA_212	1390	2450	3840	-0.601796852	1209	114	16	1	0	0	1390
0.0198	0.08	1.891	14.567	1	222	213	660	2D_FA_213	0	NA	1	NA	NA	NA	NA	NA	NA	0	0
0.015	0.065	1.515	4.778	1	222	214	660	2D_FA_214	NA	NA	NA	NA	NA	NA	NA	NA	NA	44	12556
0.0055	0.095	2.268	11.304	1	222	215	660	2D_FA_215	1370	670	2040	-0.734383116	202	44	1050	1	1	0	1370
0.0043	0.046	1.797	13.751	1	222	216	660	2D_FA_216	NA	NA	NA	NA	NA	NA	NA	NA	NA	107	12647
0.0138	0.076	2.55	7.225	1	222	217	660	2D_FA_217	121	118	239	-0.590479813	106	15	0	0	0	0	121
0.0186	0.061	2.926	10.488	1	222	218	660	2D_FA_218	0	NA	42	NA	NA	NA	NA	NA	NA	0	0
0.0091	0.091	2.174	3.963	1	222	219	660	2D_FA_219	919	491	1410	-0.718331236	101	52	676	1	1	0	919
0.0147	0.061	2.579	2.382	1	222	22	660	2D_FA_22	11	84	95	-0.374043608	11	0	0	0	0	0	11
0.0067	0.069	2.362	12.12	1	222	220	660	2D_FA_220	812	1204	2016	-0.694445942	265	101	421	1	1	0	812
0.0162	0.099	1.609	5.594	1	222	221	660	2D_FA_221	3991	2538	6529	-0.631392403	1364	141	2028	1	1	0	3991
0.0115	0.054	1.985	8.857	1	222	222	660	2D_FA_222	249	505	754	-0.580288704	232	6	0	0	0	0	249
0.0019	0.084	2.738	2.331	1	222	223	660	2D_FA_223	500	348	848	-0.545872061	8	4	422	1	1	0	500
0.0016	0.068	1.726	10.692	1	222	224	660	2D_FA_224	NA	NA	NA	NA	NA	NA	NA	NA	NA	62	12517
0.0112	0.098	2.479	4.167	1	222	225	660	2D_FA_225	42	50	92	-0.572652078	40	1	0	0	0	0	42
0.0159	0.053	2.856	13.955	1	222	226	660	2D_FA_226	0	NA	21	NA	NA	NA	NA	NA	NA	0	0
0.0064	0.083	2.103	7.429	1	222	227	660	2D_FA_227	1256	1051	2307	-0.707169278	56	167	949	1	0	0	1256
0.0088	0.045	2.291	9.061	1	222	228	660	2D_FA_228	6489	7912	14401	-0.670590367	5971	236	131	1	0	0	6489
0.0183	0.075	1.538	2.535	1	222	229	660	2D_FA_229	2555	2291	4846	-0.593199797	2360	23	0	0	0	0	2555
0.0051	0.091	1.826	8.908	1	222	23	660	2D_FA_23	2645	1496	4141	-0.706883662	336	358	1790	1	0	0	2645
0.0135	0.06	1.915	12.324	1	222	230	660	2D_FA_230	1550	3832	5382	-0.671221945	1277	48	147	1	1	0	1550
0.004	0.09	2.668	5.798	1	222	231	660	2D_FA_231	634	297	931	-0.690820573	60	52	494	1	1	0	634
0.0052	0.049	2.197	3.351	1	222	232	660	2D_FA_232	3441	3165	6606	-0.696046819	1815	241	1249	1	1	0	3441
0.0147	0.079	2.95	9.876	1	222	233	660	2D_FA_233	44	101	145	-0.587197945	36	8	0	0	0	0	44
0.0195	0.064	2.574	6.614	1	222	234	660	2D_FA_234	0	NA	1	NA	NA	NA	NA	NA	NA	0	0
0.01	0.094	1.821	13.139	1	222	235	660	2D_FA_235	3082	1835	4917	-0.731440532	1257	122	1478	1	1	0	3082
0.0076	0.057	2.762	4.982	1	222	236	660	2D_FA_236	590	1023	1613	-0.686669798	253	77	243	1	1	0	590
0.0171	0.087	2.009	11.508	1	222	237	660	2D_FA_237	486	528	1014	-0.58987266	437	34	0	0	0	0	486
0.0123	0.041	1.632	8.245	1	222	238	660	2D_FA_238	NA	NA	NA	NA	NA	NA	NA	NA	NA	176	12637
0.0028	0.072	2.385	14.771	1	222	239	660	2D_FA_239	649	876	1525	-0.643132929	88	119	430	1	0	0	649
0.0039	0.049	2.297	12.986	1	222	24	660	2D_FA_24	2438	2868	5306	-0.58856286	1665	720	0	0	0	0	2438
0.0022	0.043	2.997	11.916	1	222	240	660	2D_FA_240	721	1277	1998	-0.621825037	338	138	237	1	1	0	721
0.0118	0.073	2.244	5.39	1	222	241	660	2D_FA_241	692	830	1522	-0.671564567	610	5	51	1	1	0	692
0.0165	0.058	1.868	8.653	1	222	242	660	2D_FA_242	0	NA	24	NA	NA	NA	NA	NA	NA	0	0
0.007	0.089	2.621	2.127	1	222	243	660	2D_FA_243	45	54	99	-0.567656696	10	35	0	0	0	0	45
0.0094	0.066	2.056	13.547	1	222	244	660	2D_FA_244	1362	1699	3061	-0.590306359	1228	93	0	0	0	0	1362
0.0189	0.096	2.809	7.022	1	222	245	660	2D_FA_245	21	72	93	-0.429180987	4	16	0	0	0	0	21
0.0141	0.051	2.432	10.284	1	222	246	660	2D_FA_246	0	NA	7	NA	NA	NA	NA	NA	NA	0	0
0.0046	0.081	1.679	3.759	1	222	247	660	2D_FA_247	2809	1591	4400	-0.710130374	2270	186	177	1	0	0	2809
0.0034	0.062	2.526	7.837	1	222	248	660	2D_FA_248	724	979	1703	-0.670015627	133	130	447	1	1	0	724
0.0129	0.092	1.774	14.363	1	222	249	660	2D_FA_249	2000	1260	3260	-0.660631757	123	88	1569	1	1	0	2000
0.0135	0.079	1.544	6.461	1	222	25	660	2D_FA_25	1455	1029	2484	-0.436782382	1406	0	0	0	0	0	1455
0.0177	0.047	2.15	4.575	1	222	250	660	2D_FA_250	0	NA	1	NA	NA	NA	NA	NA	NA	0	0
0.0082	0.077	2.903	11.1	1	222	251	660	2D_FA_251	291	319	610	-0.679134651	111	12	161	1	1	0	291
0.0058	0.055	1.585	6.206	1	222	252	660	2D_FA_252	NA	NA	NA	NA	NA	NA	NA	NA	NA	194	12680
0.0153	0.085	2.338	12.731	1	222	253	660	2D_FA_253	506	447	953	-0.617377873	142	16	318	1	1	0	506
0.0106	0.07	2.715	2.943	1	222	254	660	2D_FA_254	117	241	358	-0.563437103	2	16	71	1	0	0	117
0.001	0.1	1.962	9.469	1	222	255	660	2D_FA_255	4061	2276	6337	-0.580645598	200	15	3803	1	1	0	4061
0.001	0.07	2.482	5.671	1	222	256	660	2D_FA_256	440	367	807	-0.527121666	108	17	301	1	1	0	440
0.0106	0.1	1.729	12.196	1	222	257	660	2D_FA_257	1891	1255	3146	-0.746289165	758	362	648	1	1	0	1891
0.0154	0.055	2.106	2.408	1	222	258	660	2D_FA_258	67	427	494	-0.43137599	64	0	0	0	0	0	67
0.0058	0.085	2.859	8.933	1	222	259	660	2D_FA_259	398	316	714	-0.699483691	37	124	225	1	0	0	398
0.0182	0.064	1.921	9.724	1	222	26	660	2D_FA_26	0	NA	31	NA	NA	NA	NA	NA	NA	0	0
0.0082	0.047	1.541	7.302	1	222	260	660	2D_FA_260	NA	NA	NA	NA	NA	NA	NA	NA	NA	204	12672
0.0178	0.077	2.294	13.827	1	222	261	660	2D_FA_261	150	225	375	-0.433374456	143	0	0	0	0	0	150
0.013	0.062	2.671	4.039	1	222	262	660	2D_FA_262	0	NA	17	NA	NA	NA	NA	NA	NA	0	0
0.0034	0.092	1.918	10.565	1	222	263	660	2D_FA_263	3312	1679	4991	-0.700094307	638	61	2468	1	1	0	3312
0.0046	0.051	2.953	14.643	1	222	264	660	2D_FA_264	541	652	1193	-0.681179474	338	95	99	1	1	0	541
0.0142	0.081	2.2	8.118	1	222	265	660	2D_FA_265	0	NA	21	NA	NA	NA	NA	NA	NA	0	0
0.019	0.066	1.824	11.38	1	222	266	660	2D_FA_266	270	1013	1283	-0.43516243	252	0	0	0	0	0	270
0.0094	0.096	2.576	4.855	1	222	267	660	2D_FA_267	573	413	986	-0.717851206	78	54	375	1	1	0	573
0.007	0.059	2.012	13.012	1	222	268	660	2D_FA_268	2342	3057	5399	-0.695729156	1276	375	610	1	1	0	2342
0.0166	0.089	2.765	6.486	1	222	269	660	2D_FA_269	7	40	47	-0.506340037	1	6	0	0	0	0	7
0.0087	0.094	2.674	3.198	1	222	27	660	2D_FA_27	128	191	319	-0.703146253	22	62	34	1	0	0	128
0.0118	0.043	2.388	9.749	1	222	270	660	2D_FA_270	1474	3781	5255	-0.57829956	1414	27	0	0	0	0	1474
0.0022	0.074	1.635	3.224	1	222	271	660	2D_FA_271	NA	NA	NA	NA	NA	NA	NA	NA	NA	52	12573
0.0028	0.042	2.247	3.631	1	222	272	660	2D_FA_272	9684	5204	14888	-0.668514636	7896	371	1201	1	1	0	9684
0.0124	0.072	3	10.157	1	222	273	660	2D_FA_273	138	224	362	-0.433492887	136	0	0	0	0	0	138
0.0172	0.057	2.624	6.894	1	222	274	660	2D_FA_274	0	NA	11	NA	NA	NA	NA	NA	NA	0	0
0.0076	0.087	1.871	13.42	1	222	275	660	2D_FA_275	1494	1001	2495	-0.701519797	115	44	1234	1	1	0	1494
0.01	0.064	2.812	2	1	222	276	660	2D_FA_276	0	NA	5	NA	NA	NA	NA	NA	NA	0	0
0.0196	0.094	2.059	8.525	1	222	277	660	2D_FA_277	427	541	968	-0.59296779	374	34	0	0	0	0	427
0.0148	0.049	1.682	5.263	1	222	278	660	2D_FA_278	7706	18312	26018	-0.585140979	7305	25	0	0	0	0	7706
0.0052	0.079	2.435	11.788	1	222	279	660	2D_FA_279	455	383	838	-0.727177048	95	56	286	1	1	0	455
0.0063	0.057	1.732	14.618	1	222	28	660	2D_FA_28	10417	9830	20247	-0.699939051	7329	737	1959	1	1	0	10417
0.004	0.06	1.776	9.341	1	222	280	660	2D_FA_280	11449	15519	26968	-0.698464919	2485	1142	7423	1	1	0	11449
0.0136	0.091	2.529	2.816	1	222	281	660	2D_FA_281	36	93	129	-0.574170629	33	1	0	0	0	0	36
0.0184	0.045	2.906	12.604	1	222	282	660	2D_FA_282	0	NA	1	NA	NA	NA	NA	NA	NA	0	0
0.0088	0.075	2.153	6.078	1	222	283	660	2D_FA_283	1999	2094	4093	-0.734883011	925	182	796	1	1	0	1999
0.0064	0.053	2.341	10.973	1	222	284	660	2D_FA_284	3516	3161	6677	-0.696776987	3055	207	163	1	0	0	3516
0.016	0.083	1.588	4.447	1	222	285	660	2D_FA_285	8870	6143	15013	-0.681983827	7891	114	349	1	1	0	8870
0.0112	0.068	1.965	14.235	1	222	286	660	2D_FA_286	2343	3654	5997	-0.718609427	1673	110	428	1	1	0	2343
0.0016	0.098	2.718	7.71	1	222	287	660	2D_FA_287	452	189	641	-0.608227316	33	41	372	1	0	0	452
0.0019	0.054	1.847	13.216	1	222	288	660	2D_FA_288	NA	NA	NA	NA	NA	NA	NA	NA	NA	17	12534
0.0115	0.084	2.6	6.69	1	222	289	660	2D_FA_289	510	428	938	-0.591722226	425	67	0	0	0	0	510
0.0159	0.087	2.485	8.092	1	222	29	660	2D_FA_29	0	NA	2	NA	NA	NA	NA	NA	NA	0	0
0.0163	0.069	2.976	9.953	1	222	290	660	2D_FA_290	24	121	145	-0.56685892	21	3	0	0	0	0	24
0.0067	0.099	2.224	3.427	1	222	291	660	2D_FA_291	1227	734	1961	-0.680318255	49	189	807	1	0	0	1227
0.0091	0.061	2.412	14.847	1	222	292	660	2D_FA_292	646	1051	1697	-0.695166624	511	73	35	1	0	0	646
0.0187	0.092	1.659	8.322	1	222	293	660	2D_FA_293	0	NA	1	NA	NA	NA	NA	NA	NA	0	0
0.0139	0.046	2.035	11.584	1	222	294	660	2D_FA_294	1656	6082	7738	-0.584542158	1584	24	0	0	0	0	1656
0.0043	0.076	2.788	5.059	1	222	295	660	2D_FA_295	989	972	1961	-0.69593339	238	240	468	1	0	0	989
0.0055	0.065	2.129	7.506	1	222	296	660	2D_FA_296	2915	3085	6000	-0.710311851	1003	272	1516	1	1	0	2915
0.0151	0.095	2.882	14.031	1	222	297	660	2D_FA_297	97	149	246	-0.702659605	27	43	21	1	0	0	97
0.0199	0.05	2.506	4.243	1	222	298	660	2D_FA_298	0	NA	27	NA	NA	NA	NA	NA	NA	0	0
0.0103	0.08	1.753	10.769	1	222	299	660	2D_FA_299	6032	4535	10567	-0.673509648	4334	26	1408	1	1	0	6032
0.0057	0.085	1.874	11.763	1	222	3	660	2D_FA_3	801	686	1487	-0.595790845	349	417	0	0	0	0	801
0.0111	0.042	2.862	11.355	1	222	30	660	2D_FA_30	0	NA	1	NA	NA	NA	NA	NA	NA	0	0
0.0079	0.042	2.694	5.875	1	222	300	660	2D_FA_300	3131	4369	7500	-0.587693515	2521	526	0	0	0	0	3131
0.0175	0.073	1.941	12.4	1	222	301	660	2D_FA_301	438	527	965	-0.435674534	418	0	0	0	0	0	438
0.0127	0.058	1.565	2.612	1	222	302	660	2D_FA_302	8586	12306	20892	-0.5924453	7798	119	0	0	0	0	8586
0.0031	0.088	2.318	9.137	1	222	303	660	2D_FA_303	894	609	1503	-0.705710565	179	68	616	1	1	0	894
0.0025	0.056	2.835	11.176	1	222	304	660	2D_FA_304	296	564	860	-0.595134548	56	27	206	1	1	0	296
0.0121	0.086	2.082	4.651	1	222	305	660	2D_FA_305	2398	1614	4012	-0.706288048	735	132	1363	1	1	0	2398
0.0169	0.041	1.706	14.439	1	222	306	660	2D_FA_306	128	1625	1753	-0.41886786	123	0	0	0	0	0	128
0.0073	0.071	2.459	7.914	1	222	307	660	2D_FA_307	386	444	830	-0.589103517	332	40	0	0	0	0	386
0.0097	0.048	1.894	9.545	1	222	308	660	2D_FA_308	NA	NA	NA	NA	NA	NA	NA	NA	NA	68	12659
0.0193	0.078	2.647	3.02	1	222	309	660	2D_FA_309	0	NA	11	NA	NA	NA	NA	NA	NA	0	0
0.0015	0.072	2.109	4.829	1	222	31	660	2D_FA_31	3809	6299	10108	-0.567977993	48	14	3373	1	1	0	3809
0.0145	0.063	2.271	12.808	1	222	310	660	2D_FA_310	554	1790	2344	-0.589433153	497	30	0	0	0	0	554
0.0049	0.093	1.518	6.282	1	222	311	660	2D_FA_311	NA	NA	NA	NA	NA	NA	NA	NA	NA	27	12643
0.0037	0.044	2.553	2.204	1	222	312	660	2D_FA_312	646	485	1131	-0.663635871	420	45	157	1	1	0	646
0.0133	0.075	1.8	8.729	1	222	313	660	2D_FA_313	2407	2132	4539	-0.589170039	2305	17	0	0	0	0	2407
0.0181	0.059	2.176	5.467	1	222	314	660	2D_FA_314	0	NA	49	NA	NA	NA	NA	NA	NA	0	0
0.0085	0.09	2.929	11.992	1	222	315	660	2D_FA_315	335	224	559	-0.707009619	44	29	236	1	1	0	335
0.0061	0.067	1.612	3.835	1	222	316	660	2D_FA_316	7628	8313	15941	-0.680106234	2374	8	4688	1	1	0	7628
0.0157	0.097	2.365	10.361	1	222	317	660	2D_FA_317	150	147	297	-0.591318545	129	12	0	0	0	0	150
0.0109	0.052	2.741	7.098	1	222	318	660	2D_FA_318	449	1106	1555	-0.583708051	402	24	0	0	0	0	449
0.0013	0.082	1.988	13.624	1	222	319	660	2D_FA_319	1284	1559	2843	-0.578523257	155	54	1009	1	1	0	1284
0.0018	0.056	2.415	9.52	1	222	32	660	2D_FA_32	940	1710	2650	-0.563153842	192	48	664	1	1	0	940
0.0015	0.046	2.753	8.831	1	222	320	660	2D_FA_320	670	1176	1846	-0.596068027	238	157	267	1	1	0	670
0.011	0.076	2	2.306	1	222	321	660	2D_FA_321	1473	1449	2922	-0.57021817	81	18	1078	1	1	0	1473
0.0158	0.061	1.624	12.094	1	222	322	660	2D_FA_322	0	NA	1	NA	NA	NA	NA	NA	NA	0	0
0.0063	0.091	2.376	5.569	1	222	323	660	2D_FA_323	439	200	639	-0.704989198	97	24	291	1	1	0	439
0.0087	0.068	2.188	10.463	1	222	324	660	2D_FA_324	1219	1815	3034	-0.706699607	579	83	472	1	1	0	1219
0.0182	0.099	2.941	3.937	1	222	325	660	2D_FA_325	40	38	78	-0.434683992	37	0	0	0	0	0	40
0.0134	0.053	2.565	13.725	1	222	326	660	2D_FA_326	219	706	925	-0.430413901	210	0	0	0	0	0	219
0.0039	0.083	1.812	7.2	1	222	327	660	2D_FA_327	5161	4573	9734	-0.671627025	70	1272	3574	1	0	0	5161
0.0051	0.057	2.282	4.753	1	222	328	660	2D_FA_328	7588	7955	15543	-0.701559811	4050	337	2905	1	1	0	7588
0.0146	0.087	1.529	11.278	1	222	329	660	2D_FA_329	8228	5432	13660	-0.702729982	3792	372	3540	1	1	0	8228
0.0114	0.086	1.662	2.994	1	222	33	660	2D_FA_33	9562	5597	15159	-0.710136036	2729	323	5391	1	1	0	9562
0.0194	0.042	1.906	8.016	1	222	330	660	2D_FA_330	0	NA	1	NA	NA	NA	NA	NA	NA	0	0
0.0098	0.072	2.659	14.541	1	222	331	660	2D_FA_331	276	449	725	-0.591609113	238	34	0	0	0	0	276
0.0075	0.05	1.718	3.122	1	222	332	660	2D_FA_332	NA	NA	NA	NA	NA	NA	NA	NA	NA	21	12741
0.017	0.08	2.471	9.647	1	222	333	660	2D_FA_333	0	NA	4	NA	NA	NA	NA	NA	NA	0	0
0.0122	0.065	2.847	6.384	1	222	334	660	2D_FA_334	136	443	579	-0.587613903	99	28	0	0	0	0	136
0.0027	0.095	2.094	12.91	1	222	335	660	2D_FA_335	3330	1569	4899	-0.626443579	501	52	2662	1	1	0	3330
0.0033	0.063	1.576	14.133	1	222	336	660	2D_FA_336	NA	NA	NA	NA	NA	NA	NA	NA	NA	71	12535
0.0128	0.093	2.329	7.608	1	222	337	660	2D_FA_337	311	309	620	-0.597072114	143	161	0	0	0	0	311
0.0176	0.048	2.706	10.871	1	222	338	660	2D_FA_338	0	NA	14	NA	NA	NA	NA	NA	NA	0	0
0.0081	0.078	1.953	4.345	1	222	339	660	2D_FA_339	3399	2988	6387	-0.723846603	948	126	2036	1	1	0	3399
0.0162	0.041	2.038	12.782	1	222	34	660	2D_FA_34	134	1918	2052	-0.420082133	130	0	0	0	0	0	134
0.0104	0.04	2.518	12.502	1	222	340	660	2D_FA_340	512	1448	1960	-0.579492736	424	78	0	0	0	0	512
0.02	0.07	1.765	5.976	1	222	341	660	2D_FA_341	10	90	100	-0.353201879	0	10	0	0	0	0	10
0.0152	0.055	2.141	9.239	1	222	342	660	2D_FA_342	252	929	1181	-0.489910097	238	4	0	0	0	0	252
0.0057	0.085	2.894	2.714	1	222	343	660	2D_FA_343	243	115	358	-0.693292092	29	23	166	1	1	0	243
0.0045	0.051	2.047	6.792	1	222	344	660	2D_FA_344	7813	7185	14998	-0.691093251	4696	477	2424	1	1	0	7813
0.014	0.082	2.8	13.318	1	222	345	660	2D_FA_345	364	316	680	-0.613137774	16	12	311	1	1	0	364
0.0188	0.067	2.424	3.529	1	222	346	660	2D_FA_346	0	NA	21	NA	NA	NA	NA	NA	NA	0	0
0.0092	0.097	1.671	10.055	1	222	347	660	2D_FA_347	7060	3765	10825	-0.71597503	2093	226	4185	1	1	0	7060
0.0069	0.059	2.988	8.424	1	222	348	660	2D_FA_348	325	500	825	-0.695857106	235	17	60	1	1	0	325
0.0164	0.089	2.235	14.949	1	222	349	660	2D_FA_349	310	287	597	-0.590084018	267	41	0	0	0	0	310
0.0066	0.071	2.791	6.257	1	222	35	660	2D_FA_35	539	718	1257	-0.700008864	69	29	420	1	1	0	539
0.0116	0.044	1.859	5.161	1	222	350	660	2D_FA_350	NA	NA	NA	NA	NA	NA	NA	NA	NA	4	12674
0.0021	0.074	2.612	11.686	1	222	351	660	2D_FA_351	752	901	1653	-0.633218469	32	143	549	1	0	0	752
0.0018	0.062	1.929	2.918	1	222	352	660	2D_FA_352	8859	12818	21677	-0.622006534	467	90	6717	1	1	0	8859
0.0113	0.092	2.682	9.443	1	222	353	660	2D_FA_353	46	23	69	-0.43183191	44	0	0	0	0	0	46
0.0161	0.047	2.306	6.18	1	222	354	660	2D_FA_354	0	NA	23	NA	NA	NA	NA	NA	NA	0	0
0.0066	0.077	1.553	12.706	1	222	355	660	2D_FA_355	8885	7496	16381	-0.718770673	4425	187	3816	1	1	0	8885
0.009	0.054	2.871	4.549	1	222	356	660	2D_FA_356	328	429	757	-0.588554169	290	28	0	0	0	0	328
0.0185	0.084	2.118	11.075	1	222	357	660	2D_FA_357	70	62	132	-0.236457286	0	0	68	0	0	0	70
0.0137	0.069	1.741	7.812	1	222	358	660	2D_FA_358	1492	2616	4108	-0.319666387	1	24	1183	1	0	0	1492
0.0042	0.1	2.494	14.337	1	222	359	660	2D_FA_359	626	263	889	-0.689916082	89	6	517	1	1	0	626
0.009	0.048	1.85	11.151	1	222	36	660	2D_FA_36	NA	NA	NA	NA	NA	NA	NA	NA	NA	9	12661
0.0054	0.043	1.647	10.259	1	222	360	660	2D_FA_360	NA	NA	NA	NA	NA	NA	NA	NA	NA	102	12528
0.0149	0.073	2.4	3.733	1	222	361	660	2D_FA_361	0	NA	16	NA	NA	NA	NA	NA	NA	0	0
0.0197	0.058	2.776	13.522	1	222	362	660	2D_FA_362	0	NA	1	NA	NA	NA	NA	NA	NA	0	0
0.0101	0.088	2.024	6.996	1	222	363	660	2D_FA_363	819	529	1348	-0.592268238	675	113	0	0	0	0	819
0.0078	0.066	2.588	8.627	1	222	364	660	2D_FA_364	569	724	1293	-0.694992479	441	31	78	1	1	0	569
0.0173	0.096	1.835	2.102	1	222	365	660	2D_FA_365	220	255	475	-0.654037814	80	11	81	1	1	0	220
0.0125	0.05	2.212	11.89	1	222	366	660	2D_FA_366	720	1780	2500	-0.58479861	679	23	0	0	0	0	720
0.003	0.081	2.965	5.365	1	222	367	660	2D_FA_367	436	443	879	-0.65716022	23	59	337	1	0	0	436
0.0024	0.049	2.353	8.22	1	222	368	660	2D_FA_368	2112	1874	3986	-0.656690984	754	878	425	1	0	0	2112
0.0119	0.079	1.6	14.745	1	222	369	660	2D_FA_369	10924	9418	20342	-0.665058049	4262	271	5691	1	1	0	10924
0.0185	0.078	2.603	4.625	1	222	37	660	2D_FA_37	0	NA	1	NA	NA	NA	NA	NA	NA	0	0
0.0167	0.064	1.976	4.957	1	222	370	660	2D_FA_370	875	2914	3789	-0.587129041	807	19	0	0	0	0	875
0.0072	0.094	2.729	11.482	1	222	371	660	2D_FA_371	45	60	105	-0.586949152	26	18	0	0	0	0	45
0.0095	0.056	1.788	6.588	1	222	372	660	2D_FA_372	NA	NA	NA	NA	NA	NA	NA	NA	NA	52	12588
0.0191	0.086	2.541	13.114	1	222	373	660	2D_FA_373	0	NA	26	NA	NA	NA	NA	NA	NA	0	0
0.0143	0.041	2.918	3.325	1	222	374	660	2D_FA_374	0	NA	16	NA	NA	NA	NA	NA	NA	0	0
0.0048	0.071	2.165	9.851	1	222	375	660	2D_FA_375	1644	1772	3416	-0.695477224	457	31	1103	1	1	0	1644
0.0036	0.067	2.635	12.298	1	222	376	660	2D_FA_376	800	1000	1800	-0.675119748	40	356	383	1	0	0	800
0.0131	0.098	1.882	5.773	1	222	377	660	2D_FA_377	802	597	1399	-0.600167369	370	405	0	0	0	0	802
0.0179	0.052	1.506	9.035	1	222	378	660	2D_FA_378	2462	11019	13481	-0.458988372	2252	0	58	0	0	0	2462
0.0084	0.083	2.259	2.51	1	222	379	660	2D_FA_379	1619	989	2608	-0.695761586	236	44	1135	1	1	0	1619
0.0138	0.063	2.979	14.414	1	222	38	660	2D_FA_38	0	NA	1	NA	NA	NA	NA	NA	NA	0	0
0.006	0.045	2.071	13.929	1	222	380	660	2D_FA_380	4874	5217	10091	-0.686223027	2996	1088	695	1	0	0	4874
0.0155	0.075	2.824	7.404	1	222	381	660	2D_FA_381	239	313	552	-0.519322193	229	2	0	0	0	0	239
0.0107	0.06	2.447	10.667	1	222	382	660	2D_FA_382	93	188	281	-0.43075749	91	0	0	0	0	0	93
0.0012	0.09	1.694	4.141	1	222	383	660	2D_FA_383	NA	NA	NA	NA	NA	NA	NA	NA	NA	56	12562
0.0011	0.05	2.147	11.431	1	222	384	660	2D_FA_384	2217	3855	6072	-0.532505336	643	55	1446	1	1	0	2217
0.0107	0.08	2.9	4.906	1	222	385	660	2D_FA_385	515	441	956	-0.708510643	23	27	423	1	0	0	515
0.0154	0.065	2.524	14.694	1	222	386	660	2D_FA_386	157	546	703	-0.434388787	149	0	0	0	0	0	157
0.0059	0.095	1.771	8.169	1	222	387	660	2D_FA_387	8175	4658	12833	-0.720742568	991	138	6359	1	1	0	8175
0.0083	0.057	2.712	9.8	1	222	388	660	2D_FA_388	300	620	920	-0.589404754	202	82	0	0	0	0	300
0.0178	0.088	1.959	3.275	1	222	389	660	2D_FA_389	0	NA	8	NA	NA	NA	NA	NA	NA	0	0
0.0042	0.094	2.226	7.888	1	222	39	660	2D_FA_39	1003	577	1580	-0.713218354	162	128	640	1	1	0	1003
0.0131	0.042	1.582	13.063	1	222	390	660	2D_FA_390	NA	NA	NA	NA	NA	NA	NA	NA	NA	219	12602
0.0035	0.072	2.335	6.537	1	222	391	660	2D_FA_391	1268	1331	2599	-0.667031055	121	751	366	1	0	0	1268
0.0047	0.069	1.865	2.459	1	222	392	660	2D_FA_392	3996	4508	8504	-0.705343033	198	40	3473	1	1	0	3996
0.0143	0.099	2.618	8.984	1	222	393	660	2D_FA_393	25	102	127	-0.534445088	16	8	0	0	0	0	25
0.019	0.054	2.994	5.722	1	222	394	660	2D_FA_394	0	NA	1	NA	NA	NA	NA	NA	NA	0	0
0.0095	0.084	2.241	12.247	1	222	395	660	2D_FA_395	1266	900	2166	-0.647120164	67	58	1038	1	1	0	1266
0.0071	0.046	2.429	4.09	1	222	396	660	2D_FA_396	2670	3302	5972	-0.691212143	1752	322	513	1	1	0	2670
0.0166	0.076	1.676	10.616	1	222	397	660	2D_FA_397	7555	7097	14652	-0.503875829	5061	0	1995	0	0	0	7555
0.0119	0.061	2.053	7.353	1	222	398	660	2D_FA_398	2151	4015	6166	-0.589506737	1968	83	0	0	0	0	2151
0.0023	0.091	2.806	13.878	1	222	399	660	2D_FA_399	290	142	432	-0.631462628	9	8	260	1	1	0	290
0.0081	0.062	2.438	3.606	1	222	4	660	2D_FA_4	281	335	616	-0.573989387	268	3	0	0	0	0	281
0.0054	0.044	2.697	3.81	1	222	40	660	2D_FA_40	1473	1593	3066	-0.587384832	1087	352	0	0	0	0	1473
0.0029	0.059	2.571	12.655	1	222	400	660	2D_FA_400	1076	1550	2626	-0.674142857	163	168	719	1	0	0	1076
0.0125	0.089	1.818	6.129	1	222	401	660	2D_FA_401	1933	1459	3392	-0.599163075	1203	657	0	0	0	0	1933
0.0172	0.044	2.194	9.392	1	222	402	660	2D_FA_402	63	1053	1116	-0.416048707	59	0	0	0	0	0	63
0.0077	0.074	2.947	2.867	1	222	403	660	2D_FA_403	417	343	760	-0.709899213	114	14	257	1	1	0	417
0.0101	0.052	1.629	14.286	1	222	404	660	2D_FA_404	NA	NA	NA	NA	NA	NA	NA	NA	NA	5	12514
0.0196	0.082	2.382	7.761	1	222	405	660	2D_FA_405	75	161	236	-0.432506775	72	0	0	0	0	0	75
0.0148	0.067	2.759	11.024	1	222	406	660	2D_FA_406	64	224	288	-0.426881735	59	0	0	0	0	0	64
0.0053	0.097	2.006	4.498	1	222	407	660	2D_FA_407	3116	1551	4667	-0.740147746	456	74	2271	1	1	0	3116
0.0041	0.04	2.853	6.945	1	222	408	660	2D_FA_408	1231	1337	2568	-0.666853346	830	288	98	1	0	0	1231
0.0137	0.071	2.1	13.471	1	222	409	660	2D_FA_409	181	357	538	-0.590688093	171	8	0	0	0	0	181
0.015	0.075	1.944	10.335	1	222	41	660	2D_FA_41	1014	930	1944	-0.436998721	982	0	0	0	0	0	1014
0.0184	0.055	1.724	3.682	1	222	410	660	2D_FA_410	465	2342	2807	-0.432894088	435	0	0	0	0	0	465
0.0089	0.086	2.476	10.208	1	222	411	660	2D_FA_411	958	703	1661	-0.721710351	147	167	582	1	0	0	958
0.0065	0.063	1.912	5.314	1	222	412	660	2D_FA_412	4924	6701	11625	-0.704129689	674	343	3707	1	1	0	4924
0.016	0.093	2.665	11.839	1	222	413	660	2D_FA_413	117	123	240	-0.69818228	22	17	75	1	1	0	117
0.0113	0.048	2.288	2.051	1	222	414	660	2D_FA_414	291	661	952	-0.650455797	230	5	32	1	1	0	291
0.0017	0.078	1.535	8.576	1	222	415	660	2D_FA_415	NA	NA	NA	NA	NA	NA	NA	NA	NA	84	12599
0.002	0.066	2.924	4.294	1	222	416	660	2D_FA_416	663	1183	1846	-0.497707389	70	15	525	1	1	0	663
0.0116	0.096	2.171	10.82	1	222	417	660	2D_FA_417	641	442	1083	-0.679839573	143	26	426	1	1	0	641
0.0163	0.051	1.794	7.557	1	222	418	660	2D_FA_418	5103	19337	24440	-0.616591216	4759	16	34	1	1	0	5103
0.0068	0.081	2.547	14.082	1	222	419	660	2D_FA_419	191	149	340	-0.589160698	163	24	0	0	0	0	191
0.0197	0.06	1.568	7.073	1	222	42	660	2D_FA_42	1411	6282	7693	-0.43378755	1284	0	0	0	0	0	1411
0.0092	0.043	1.982	2.663	1	222	420	660	2D_FA_420	0	NA	14	NA	NA	NA	NA	NA	NA	0	0
0.0187	0.073	2.735	9.188	1	222	421	660	2D_FA_421	0	NA	17	NA	NA	NA	NA	NA	NA	0	0
0.014	0.058	2.359	5.925	1	222	422	660	2D_FA_422	303	1014	1317	-0.463619083	265	0	19	0	0	0	303
0.0044	0.088	1.606	12.451	1	222	423	660	2D_FA_423	11032	7009	18041	-0.717282099	2781	192	7495	1	1	0	11032
0.0056	0.054	2.453	10.004	1	222	424	660	2D_FA_424	1340	1667	3007	-0.692825074	1011	88	205	1	1	0	1340
0.0151	0.085	1.7	3.478	1	222	425	660	2D_FA_425	541	523	1064	-0.595386533	414	96	0	0	0	0	541
0.0199	0.07	2.076	13.267	1	222	426	660	2D_FA_426	0	NA	35	NA	NA	NA	NA	NA	NA	0	0
0.0104	0.1	2.829	6.741	1	222	427	660	2D_FA_427	146	185	331	-0.718178174	43	36	62	1	1	0	146
0.008	0.062	1.512	11.635	1	222	428	660	2D_FA_428	NA	NA	NA	NA	NA	NA	NA	NA	NA	68	12632
0.0175	0.092	2.265	5.11	1	222	429	660	2D_FA_429	35	53	88	-0.431436045	35	0	0	0	0	0	35
0.0102	0.09	2.321	13.598	1	222	43	660	2D_FA_43	211	201	412	-0.590124082	193	12	0	0	0	0	211
0.0128	0.047	2.641	14.898	1	222	430	660	2D_FA_430	0	NA	20	NA	NA	NA	NA	NA	NA	0	0
0.0032	0.077	1.888	8.373	1	222	431	660	2D_FA_431	2386	2242	4628	-0.696733954	1430	410	515	1	1	0	2386
0.0026	0.045	1.747	5.518	1	222	432	660	2D_FA_432	NA	NA	NA	NA	NA	NA	NA	NA	NA	56	12595
0.0122	0.075	2.5	12.043	1	222	433	660	2D_FA_433	472	518	990	-0.591565661	417	36	0	0	0	0	472
0.0169	0.06	2.876	2.255	1	222	434	660	2D_FA_434	0	NA	24	NA	NA	NA	NA	NA	NA	0	0
0.0074	0.09	2.124	8.78	1	222	435	660	2D_FA_435	1681	849	2530	-0.730189914	424	79	1091	1	1	0	1681
0.0098	0.068	2.312	7.149	1	222	436	660	2D_FA_436	875	1174	2049	-0.588826306	788	39	0	0	0	0	875
0.0193	0.098	1.559	13.675	1	222	437	660	2D_FA_437	2475	1919	4394	-0.437604113	2359	0	0	0	0	0	2475
0.0146	0.053	1.935	3.886	1	222	438	660	2D_FA_438	528	1866	2394	-0.588438023	425	74	0	0	0	0	528
0.005	0.083	2.688	10.412	1	222	439	660	2D_FA_439	554	403	957	-0.730548519	161	41	322	1	1	0	554
0.0078	0.067	2.132	2.178	1	222	44	660	2D_FA_44	451	678	1129	-0.692949084	52	34	316	1	1	0	451
0.0038	0.056	2.218	14.49	1	222	440	660	2D_FA_440	2125	2226	4351	-0.692930854	1270	136	656	1	1	0	2125
0.0134	0.087	2.971	7.965	1	222	441	660	2D_FA_441	39	54	93	-0.434223875	38	0	0	0	0	0	39
0.0181	0.041	2.594	11.227	1	222	442	660	2D_FA_442	0	NA	1	NA	NA	NA	NA	NA	NA	0	0
0.0086	0.071	1.841	4.702	1	222	443	660	2D_FA_443	5530	6608	12138	-0.681202823	2066	49	2978	1	1	0	5530
0.0062	0.049	2.782	12.859	1	222	444	660	2D_FA_444	939	1218	2157	-0.681640631	614	184	123	1	0	0	939
0.0157	0.079	2.029	6.333	1	222	445	660	2D_FA_445	138	198	336	-0.5901447	117	15	0	0	0	0	138
0.011	0.064	1.653	9.596	1	222	446	660	2D_FA_446	7157	11146	18303	-0.679617766	2422	211	3727	1	1	0	7157
0.0014	0.094	2.406	3.071	1	222	447	660	2D_FA_447	1092	497	1589	-0.595824111	8	7	958	1	1	0	1092
0.0013	0.058	1.665	8.067	1	222	448	660	2D_FA_448	11123	16534	27657	-0.560125022	3301	162	7086	1	1	0	11123
0.0108	0.088	2.418	14.592	1	222	449	660	2D_FA_449	91	174	265	-0.558706813	79	0	8	0	0	0	91
0.0173	0.097	2.885	8.704	1	222	45	660	2D_FA_45	37	88	125	-0.436687373	36	0	0	0	0	0	37
0.0156	0.043	2.794	4.804	1	222	450	660	2D_FA_450	20	163	183	-0.389386364	20	0	0	0	0	0	20
0.006	0.073	2.041	11.329	1	222	451	660	2D_FA_451	2275	2697	4972	-0.699536003	112	46	2007	1	1	0	2275
0.0084	0.05	2.606	6.435	1	222	452	660	2D_FA_452	1248	1891	3139	-0.676309538	924	91	200	1	1	0	1248
0.018	0.08	1.853	12.961	1	222	453	660	2D_FA_453	0	NA	1	NA	NA	NA	NA	NA	NA	0	0
0.0132	0.065	2.229	3.173	1	222	454	660	2D_FA_454	6	61	67	-0.338898419	0	6	0	0	0	0	6
0.0037	0.096	2.982	9.698	1	222	455	660	2D_FA_455	555	330	885	-0.712914655	90	145	291	1	0	0	555
0.0048	0.046	1.947	12.145	1	222	456	660	2D_FA_456	NA	NA	NA	NA	NA	NA	NA	NA	NA	20	12559
0.0144	0.077	2.7	5.62	1	222	457	660	2D_FA_457	117	151	268	-0.43616985	110	0	0	0	0	0	117
0.0192	0.062	2.324	8.882	1	222	458	660	2D_FA_458	41	400	441	-0.408457285	39	0	0	0	0	0	41
0.0096	0.092	1.571	2.357	1	222	459	660	2D_FA_459	674	465	1139	-0.598726868	405	227	0	0	0	0	674
0.0126	0.052	2.509	5.441	1	222	46	660	2D_FA_46	294	774	1068	-0.635660422	257	16	6	1	0	0	294
0.0072	0.069	2.888	13.776	1	222	460	660	2D_FA_460	221	296	517	-0.654882774	47	7	159	1	1	0	221
0.0168	0.099	2.135	7.251	1	222	461	660	2D_FA_461	169	203	372	-0.571616988	150	13	0	0	0	0	169
0.012	0.054	1.759	10.514	1	222	462	660	2D_FA_462	6077	9502	15579	-0.618024953	5227	35	486	1	1	0	6077
0.0025	0.084	2.512	3.988	1	222	463	660	2D_FA_463	543	388	931	-0.582535472	196	9	300	1	1	0	543
0.0031	0.052	2.653	3.58	1	222	464	660	2D_FA_464	776	624	1400	-0.660591619	278	285	174	1	0	0	776
0.0126	0.082	1.9	10.106	1	222	465	660	2D_FA_465	2384	2046	4430	-0.68644917	704	84	1361	1	1	0	2384
0.0174	0.067	1.524	6.843	1	222	466	660	2D_FA_466	1761	4167	5928	-0.589470873	1609	44	0	0	0	0	1761
0.0078	0.097	2.276	13.369	1	222	467	660	2D_FA_467	812	527	1339	-0.747431652	177	110	458	1	1	0	812
0.0102	0.06	2.088	5.212	1	222	468	660	2D_FA_468	519	680	1199	-0.429465493	494	0	0	0	0	0	519
0.0198	0.09	2.841	11.737	1	222	469	660	2D_FA_469	26	51	77	-0.434981707	26	0	0	0	0	0	26
0.003	0.082	1.756	11.967	1	222	47	660	2D_FA_47	7272	8703	15975	-0.702911215	137	137	6604	1	0	0	7272
0.015	0.045	2.465	8.475	1	222	470	660	2D_FA_470	183	1219	1402	-0.420963212	177	0	0	0	0	0	183
0.0054	0.075	1.712	15	1	222	471	660	2D_FA_471	6862	6671	13533	-0.720256642	2770	723	3127	1	1	0	6862
0.0042	0.063	2.371	10.922	1	222	472	660	2D_FA_472	482	502	984	-0.690303652	191	41	242	1	1	0	482
0.0138	0.094	1.618	4.396	1	222	473	660	2D_FA_473	1786	1151	2937	-0.596498356	1328	379	0	0	0	0	1786
0.0186	0.048	1.994	14.184	1	222	474	660	2D_FA_474	84	1225	1309	-0.424425338	80	0	0	0	0	0	84
0.009	0.079	2.747	7.659	1	222	475	660	2D_FA_475	153	214	367	-0.706537563	73	56	18	1	0	0	153
0.0066	0.041	1.806	9.29	1	222	476	660	2D_FA_476	NA	NA	NA	NA	NA	NA	NA	NA	NA	37	12660
0.0162	0.071	2.559	2.765	1	222	477	660	2D_FA_477	0	NA	23	NA	NA	NA	NA	NA	NA	0	0
0.0114	0.056	2.935	12.553	1	222	478	660	2D_FA_478	94	268	362	-0.544825018	74	4	13	1	1	0	94
0.0019	0.086	2.182	6.027	1	222	479	660	2D_FA_479	1946	1912	3858	-0.586749884	153	44	1636	1	1	0	1946
0.0024	0.054	1.897	14.822	1	222	48	660	2D_FA_48	8869	14640	23509	-0.664485441	1893	747	5799	1	1	0	8869
0.0016	0.042	2.253	13.573	1	222	480	660	2D_FA_480	3739	4001	7740	-0.625678424	1550	1340	775	1	0	0	3739
0.0111	0.072	1.5	7.047	1	222	481	660	2D_FA_481	NA	NA	NA	NA	NA	NA	NA	NA	NA	99	12514
0.0159	0.057	1.876	10.31	1	222	482	660	2D_FA_482	424	1360	1784	-0.432770177	404	0	0	0	0	0	424
0.0063	0.087	2.629	3.784	1	222	483	660	2D_FA_483	1407	727	2134	-0.692413335	46	34	1192	1	1	0	1407
0.0087	0.064	1.688	11.941	1	222	484	660	2D_FA_484	7360	8297	15657	-0.710777356	4833	506	1602	1	1	0	7360
0.0183	0.095	2.441	5.416	1	222	485	660	2D_FA_485	63	99	162	-0.557871331	20	38	0	0	0	0	63
0.0135	0.049	2.818	8.678	1	222	486	660	2D_FA_486	34	260	294	-0.417681095	34	0	0	0	0	0	34
0.0039	0.079	2.065	2.153	1	222	487	660	2D_FA_487	25	29	54	-0.548207215	11	14	0	0	0	0	25
0.0051	0.061	2.724	6.231	1	222	488	660	2D_FA_488	428	551	979	-0.686027696	128	97	188	1	1	0	428
0.0147	0.091	1.971	12.757	1	222	489	660	2D_FA_489	73	107	180	-0.594086206	53	19	0	0	0	0	73
0.012	0.084	2.65	8.296	1	222	49	660	2D_FA_49	137	207	344	-0.590309469	97	32	0	0	0	0	137
0.0195	0.046	1.594	2.969	1	222	490	660	2D_FA_490	511	4589	5100	-0.430623856	476	0	0	0	0	0	511
0.0099	0.076	2.347	9.494	1	222	491	660	2D_FA_491	1066	1187	2253	-0.720354193	730	168	129	1	0	0	1066
0.0075	0.053	2.159	7.863	1	222	492	660	2D_FA_492	0	NA	1	NA	NA	NA	NA	NA	NA	0	0
0.0171	0.083	2.912	14.388	1	222	493	660	2D_FA_493	55	102	157	-0.490134655	23	0	30	0	0	0	55
0.0123	0.068	2.535	4.6	1	222	494	660	2D_FA_494	143	364	507	-0.587326997	126	10	0	0	0	0	143
0.0028	0.098	1.782	11.125	1	222	495	660	2D_FA_495	6103	3136	9239	-0.694336599	320	131	5457	1	1	0	6103
0.0022	0.066	2.018	9.086	1	222	496	660	2D_FA_496	2202	3375	5577	-0.666008369	609	151	1352	1	1	0	2202
0.0117	0.096	2.771	2.561	1	222	497	660	2D_FA_497	11	27	38	-0.431953597	11	0	0	0	0	0	11
0.0165	0.051	2.394	12.349	1	222	498	660	2D_FA_498	67	579	646	-0.413640304	60	0	0	0	0	0	67
0.0069	0.081	1.641	5.824	1	222	499	660	2D_FA_499	4815	2979	7794	-0.594429417	4222	362	0	0	0	0	4815
0.0176	0.093	1.685	10.131	1	222	5	660	2D_FA_5	1101	825	1926	-0.436917503	1059	0	0	0	0	0	1101
0.0168	0.069	2.274	11.559	1	222	50	660	2D_FA_50	401	1296	1697	-0.588387097	360	24	0	0	0	0	401
0.0093	0.044	2.959	10.718	1	222	500	660	2D_FA_500	695	1393	2088	-0.581650796	629	56	0	0	0	0	695
0.0072	0.099	1.521	5.033	1	222	51	660	2D_FA_51	7240	3698	10938	-0.760462616	1706	747	4337	1	1	0	7240
0.0096	0.061	2.838	13.19	1	222	52	660	2D_FA_52	229	575	804	-0.50437671	56	0	163	0	0	0	229
0.0191	0.092	2.085	6.665	1	222	53	660	2D_FA_53	0	NA	39	NA	NA	NA	NA	NA	NA	0	0
0.0144	0.046	1.709	9.927	1	222	54	660	2D_FA_54	3591	9523	13114	-0.429758643	3456	0	0	0	0	0	3591
0.0048	0.077	2.462	3.402	1	222	55	660	2D_FA_55	795	757	1552	-0.702401803	198	99	443	1	1	0	795
0.0036	0.065	1.615	5.849	1	222	56	660	2D_FA_56	10507	13567	24074	-0.695676827	524	3083	6502	1	0	0	10507
0.0132	0.095	2.368	12.375	1	222	57	660	2D_FA_57	216	236	452	-0.596765596	116	94	0	0	0	0	216
0.0179	0.05	2.744	2.586	1	222	58	660	2D_FA_58	0	NA	1	NA	NA	NA	NA	NA	NA	0	0
0.0084	0.08	1.991	9.112	1	222	59	660	2D_FA_59	3144	2744	5888	-0.713667612	1905	291	795	1	1	0	3144
0.0129	0.047	2.062	6.869	1	222	6	660	2D_FA_6	1833	5538	7371	-0.661143122	1367	241	120	1	0	0	1833
0.006	0.043	2.556	7.48	1	222	60	660	2D_FA_60	1917	2288	4205	-0.680718568	1234	527	115	1	0	0	1917
0.0156	0.073	1.803	14.006	1	222	61	660	2D_FA_61	1554	1631	3185	-0.587416585	1476	18	0	0	0	0	1554
0.0108	0.058	2.179	4.218	1	222	62	660	2D_FA_62	1319	2072	3391	-0.588985802	1227	35	0	0	0	0	1319
0.0012	0.088	2.932	10.743	1	222	63	660	2D_FA_63	491	342	833	-0.563989963	52	27	390	1	1	0	491
0.0014	0.064	2.168	12.476	1	222	64	660	2D_FA_64	2451	3838	6289	-0.619747499	235	55	2041	1	1	0	2451
0.0109	0.094	2.921	5.951	1	222	65	660	2D_FA_65	277	260	537	-0.733578046	54	69	119	1	0	0	277
0.0157	0.049	2.544	9.214	1	222	66	660	2D_FA_66	0	NA	5	NA	NA	NA	NA	NA	NA	0	0
0.0062	0.079	1.791	2.688	1	222	67	660	2D_FA_67	6538	4922	11460	-0.731213268	542	59	5037	1	1	0	6538
0.0085	0.041	2.732	14.108	1	222	68	660	2D_FA_68	1131	1914	3045	-0.667516401	971	115	34	1	0	0	1131
0.0181	0.071	1.979	7.582	1	222	69	660	2D_FA_69	0	NA	40	NA	NA	NA	NA	NA	NA	0	0
0.0033	0.077	2.815	13.394	1	222	7	660	2D_FA_7	342	294	636	-0.654293213	95	34	199	1	1	0	342
0.0133	0.056	1.603	10.845	1	222	70	660	2D_FA_70	11568	19611	31179	-0.545056607	11064	9	0	0	0	0	11568
0.0038	0.086	2.356	4.32	1	222	71	660	2D_FA_71	1046	713	1759	-0.684330381	79	337	557	1	0	0	1046
0.005	0.052	1.697	8.398	1	222	72	660	2D_FA_72	NA	NA	NA	NA	NA	NA	NA	NA	NA	59	12601
0.0145	0.083	2.45	14.924	1	222	73	660	2D_FA_73	167	248	415	-0.596460875	94	70	0	0	0	0	167
0.0193	0.068	2.826	5.135	1	222	74	660	2D_FA_74	0	NA	19	NA	NA	NA	NA	NA	NA	0	0
0.0097	0.098	2.074	11.661	1	222	75	660	2D_FA_75	177	80	257	-0.595717157	63	109	0	0	0	0	177
0.0073	0.06	2.262	6.767	1	222	76	660	2D_FA_76	1479	1900	3379	-0.687937133	689	30	700	1	1	0	1479
0.0169	0.09	1.509	13.292	1	222	77	660	2D_FA_77	2997	1867	4864	-0.437051476	2880	0	0	0	0	0	2997
0.0121	0.045	1.885	3.504	1	222	78	660	2D_FA_78	NA	NA	NA	NA	NA	NA	NA	NA	NA	20	12598
0.0026	0.075	2.638	10.029	1	222	79	660	2D_FA_79	577	895	1472	-0.6549061	46	43	472	1	1	0	577
0.0045	0.059	1.968	10.947	1	222	8	660	2D_FA_8	5546	6973	12519	-0.70057546	1432	306	3648	1	1	0	5546
0.0032	0.047	2.497	10.437	1	222	80	660	2D_FA_80	1501	2320	3821	-0.647143378	357	448	669	1	0	0	1501
0.0127	0.077	1.744	3.912	1	222	81	660	2D_FA_81	1162	1093	2255	-0.594342046	1010	90	0	0	0	0	1162
0.0175	0.062	2.121	13.7	1	222	82	660	2D_FA_82	10	158	168	-0.415996351	10	0	0	0	0	0	10
0.0079	0.092	2.874	7.175	1	222	83	660	2D_FA_83	457	252	709	-0.73879953	162	100	171	1	1	0	457
0.0103	0.069	1.556	8.806	1	222	84	660	2D_FA_84	4594	4865	9459	-0.590737381	4173	177	0	0	0	0	4594
0.0199	0.1	2.309	2.28	1	222	85	660	2D_FA_85	27	86	113	-0.587764173	17	7	0	0	0	0	27
0.0151	0.054	2.685	12.069	1	222	86	660	2D_FA_86	102	539	641	-0.429814052	99	0	0	0	0	0	102
0.0056	0.085	1.932	5.543	1	222	87	660	2D_FA_87	3132	2058	5190	-0.733703596	1126	128	1725	1	1	0	3132
0.0044	0.058	2.968	3.096	1	222	88	660	2D_FA_88	217	228	445	-0.586661501	168	42	0	0	0	0	217
0.0139	0.088	2.215	9.622	1	222	89	660	2D_FA_89	442	499	941	-0.592672435	395	28	0	0	0	0	442
0.0141	0.089	2.721	4.422	1	222	9	660	2D_FA_9	59	77	136	-0.5875606	44	15	0	0	0	0	59
0.0187	0.043	1.838	6.359	1	222	90	660	2D_FA_90	116	3050	3166	-0.408070123	109	0	0	0	0	0	116
0.0091	0.073	2.591	12.884	1	222	91	660	2D_FA_91	280	379	659	-0.717043722	131	42	85	1	1	0	280
0.0067	0.051	2.026	4.727	1	222	92	660	2D_FA_92	11349	9626	20975	-0.678983656	9366	356	1248	1	1	0	11349
0.0163	0.081	2.779	11.253	1	222	93	660	2D_FA_93	0	NA	8	NA	NA	NA	NA	NA	NA	0	0
0.0115	0.066	2.403	7.99	1	222	94	660	2D_FA_94	182	431	613	-0.428925968	176	0	0	0	0	0	182
0.002	0.096	1.65	14.516	1	222	95	660	2D_FA_95	12046	6450	18496	-0.631555311	1387	77	9789	1	1	0	12046
0.0017	0.048	2.897	6.563	1	222	96	660	2D_FA_96	409	757	1166	-0.571428433	77	43	272	1	1	0	409
0.0112	0.078	2.144	13.088	1	222	97	660	2D_FA_97	384	359	743	-0.593464348	325	54	0	0	0	0	384
0.016	0.063	1.768	3.3	1	222	98	660	2D_FA_98	0	NA	15	NA	NA	NA	NA	NA	NA	0	0
0.0064	0.093	2.521	9.825	1	222	99	660	2D_FA_99	660	448	1108	-0.735807087	44	141	429	1	0	0	660
